# Supplementary material for: Relevance popularity: A term event model based feature selection scheme for text classification
Source: PLoS One. 2017 Apr 5;12(4):e0174341. doi: 10.1371/journal.pone.0174341 (PMC5381872; doi:10.1371/journal.pone.0174341)
Supplement: S2 File — The feature selection score ranks on MPH-20. (XLSX) [file pone.0174341.s002.xlsx]

## Sheet: Sheet1
RP	WCP	TT	IG	CHI
Take an exam	Yushu city	Shuangyang District	Shuangyang District	Shuangyang District
Chauffeured car	Shuangyang District	Yushu city	Yushu city	Nong'an County
Boshuo Road	Dehui city	Nong'an County	Nong'an County	Yushu city
Heilin town	Jiutai city	Dehui city	Dehui city	Dehui city
Daqing	Nong'an County	Jingyue Development Zone	Erdao district	Jiutai city
Shuangde township	Gas corporation	Automobile development zone	Kuancheng District	Automobile development zone
Suitcase	Automobile development zone	Nanguan District	Nanguan District	Jingyue Development Zone
Operate	Gas	Chaoyang District	Chaoyang District	Gas
Yunshan	Jingyue Development Zone	Erdao district	Jingyue Development Zone	Erdao district
Cremation	High-tech Development Zone	Jiutai city	Lvyuan District	Economic development zone
Wanjinta township	Economic development zone	Kuancheng District	Automobile development zone	High-tech Development Zone
Kaoshan town	Water group	Lvyuan District	Jiutai city	Lvyuan District
Gongpeng town	Driver	Economic development zone	Economic development zone	Nanguan District
Gong	Erdao district	High-tech Development Zone	Gas	Kuancheng District
Yuxi Street	Taxi	village	High-tech Development Zone	Chaoyang District
Rename	Jiutai	Gas	Villager	Gas corporation
Longjia town	Switch on	Villager	Citizen	Water group
Shanghewan	Chaoyang District	Citizen	village	Water pause
Gaming machine	Nanguan District	Water pause	Water pause	Charge
Festival	Lvyuan District	Water group	Gas corporation	Taxi
Pingyang Street	High-tech Zone	Gas corporation	Water group	Jiutai
Linjiacun	Supply gas	Building	Charge	Switch on
City Garden District	Ticket Price	agency	element	High-tech Zone
Shuangyang District	Kuancheng District	element	Building	element
Yushu city	driver's school	Charge	Taxi	water supply
Xinli City	Take a taxi	Taxi	agency	Collect
Xiaoshan Street	Taxi driver	and	Residential quarters	Take a taxi
The corridor	Natural gas	rendezvous	water supply	Supply gas
Empty	block	town	rendezvous	Driver
So far no bolt	Open area	High-tech Zone	High-tech Zone	Taxi driver
core	Jingyue	Residential quarters	Jiutai	Jingyue
V	Passenger	Jiutai	Switch on	block
Yong-an Township	Charge	Property	and	Open area
Zhenxing Road	Police Station	recovery	Collect	Luck
Pei	Water pause	Switch on	Property	reasonable
Net court District	Hi	Collect	town	noise
Jiutai city	Illegal operation	block	reflect	Natural gas
Speed limit	Rice sand town	water supply	Whether	Whether
Scenery	country	Jeeves	recovery	Row
Has not opened	After opening	noise	Luck	Hi
Dehui city	Long Shenlu	Heat	noise	After opening
Zebra crossing	Smoke	Police Station	block	Smoke
Harbour	town	country	The Conduit	Ticket Price
screen	Chimney	reflect	Driver	Karen town
burning	People's police	reasonable	Police Station	Rice sand town
Nong'an County	Bus	road	reasonable	Jiutai government
Nigeria	Water meter	dormitory	Take a taxi	driver's school
ozone	Row	Take a taxi	Taxi driver	Bus
Riverside Township	EPA	Whether	Supply gas	Illegal operation
pagoda	Administration	Yatai Street	Jingyue	Chimney
Fee deduction	discharge	Jingyue	Open area	Dehui municipal government
Qingzhou Road	Karen town	Rest	Bus	Rejection
Wei Zi Gou Zhen	group	In the village	Rest	Two district government
Yingcheng Coal Mine	Black car	Reflect people	Reform	The Conduit
Nine Jiao Xiang	Silicon Valley Street	The Conduit	Consultation	discharge
Cheng Zi Jie	transport	Taxi driver	country	North Area
Prosperous district	Jiutai government	Consultation	Heat	Taiping Town
Berkeley	The price	Traders	Jeeves	Long Shenlu
Ledong District	environmental protection	Supply gas	road	Property fee
Installation completed	Examination	Open area	Ticket Price	Administration
gray	Operation	Bus	In the village	Two water supply
West	Fan	investigation	Row	Luyuan district government
Yongji	Datang	Influence	Hi	EPA
Taoyuan	agency	room	Smoke	recovery
Five road	Cut	place	Reason	Fan
Dehui Road	North Area	Linhe Street	Yatai Street	Nong'an County Government
A discussion	Linhe Street	Driver	group	environmental protection
the whole responsibility	FAW	area	After opening	Reform
Sky wave	Charge for water	Reason	dormitory	group
Longquan	Parking Rate	Normal life	area	Optics Valley Street
Handsome and spirited	Rejection	Hi	Natural gas	Police Station
Zhenyu Street	black smoke	as soon as possible	Two water supply	Rest
Notarial office	Dehui municipal government	Long Shenlu	Normal life	Hotel
Prosperous village	Taiping Town	from	Property fee	On the way
Fenglin	Yatai Street	group	Rice sand town	window
Issue	On the way	Unreasonable	room	black smoke
Location	Kuancheng district government	Silicon Valley Street	as soon as possible	transport
public security	Property fee	Community	Traders	Kuancheng district government
dust	Jingyue Street	Ticket Price	disturb the residents	Shanghewan town
Not open	Day and night	Rice sand town	place	Parking Rate
Xiangyang Road	Taxi Company	Karen town	Karen town	The price
Donggang Village	water supply	Local	Jiutai government	Day and night
Changchun Railway Station	Two district government	Row	Influence	Jingyue Street
Gas corporation	Close jiulongzhen	Reform	Reflect people	Deer Township
Eight Street	ridge	heating	driver's school	Silicon Valley Street
Automobile development zone	traffic police	Datang	Long Shenlu	Close jiulongzhen
Automobile Industry Development Zone	surface	Check	Illegal operation	Prosperous town
New rural	Elm	here	Life	Black car
Yellow circle	Optics Valley Street	After opening	construction	Yushu City Government
Construction schedule	Prosperous town	Illegal operation	Hotel	Municipal Environmental Protection Bureau
Min Heung	Take off	North Area	window	Environmental protection department
Xinzhuang Town	fare	Two water supply	Chimney	Take off
rotation	Elevator fee	tap water	Linhe Street	Nong'an town
Qing Lin Lu	Agriculture Street	Property fee	discharge	Nanguan District Government
All night long	Kuang Kuang Street	Responsible for heating	tap water	tap water
distance	Nong'an County Government	Life	North Area	coal gas
Ms. Yin	Two water supply	Dehui municipal government	Unreasonable	Chaoyang District government
A mountain country	village	Two district government	Silicon Valley Street	Dehui
Bypass	The East Ring Road	disturb the residents	Dehui municipal government	Pinghu
The sky	Luck	driver's school	Two district government	Elevator fee
Water	Driver's license	Jiutai government	year	Operation
New homes	Hongqi Street	construction	Community	jia zhen
There was no bolt	Lampblack	land	land	Examination
More than	Environmental protection department	floor	Heating	Extraordinary
Hose	Yuanda Street	room temperature	Check	Lampblack
Credit cooperative	In the village	Prosperity Road	unit	Passenger
Boiler burning	Call the police	Effect	Rejection	Oil fill
Open seven area	Haoyue Road	window	Owner	Taximeter
Labor Park	Hotel	grant	Taiping Town	Stop gas
Jingyue Development Zone	kinetic energy	Heating	investigation	water
Valemount	Jilin Road	think	heating	Shuangyang District Government
Tong Yang Road	Local	The village	Noise nuisance	Qijia town
Hill Street	Main road	unit	EPA	Noise nuisance
Dragons	noise	discharge	Datang	Run
Low water pressure	Luyuan district government	Smoke	environmental protection	town
Tracy	Zhuhai Road	Clear	Optics Valley Street	ride
Albert	Municipal Environmental Protection Bureau	Xing	Black car	Sheling town
Yuhang	tap water	Rejection	think	Taxi
Noise	coal gas	The Conservatory	floor	Taxi Company
Classmate	Changxin Street	Natural gas	spot	disturb the residents
Water consumption	passenger station	dismantle	Administration	Access
jia cun	Bath	Agriculture Street	Fan	Villager
Yulin	ride	The East Ring Road	room temperature	ridge
Kuancheng District	Operate	Hotel	Every day	On the train
Shallot	life	No.	grant	Zhuhai Road
The police officer	anhydrous	Noise nuisance	Repair	agency
Highland	Reconstruction of dilapidated buildings	FAW	Jingyue Street	Mu Shi Town
Fast	Ling Dong	Optics Valley Street	On the way	dog
Gas	Train station	Owner	Nong'an County Government	anhydrous
set	window	year	Parking	Weihai Road
At	boiler	home	Luyuan district government	exceed
High-tech Development Zone	Yu	Chimney	transport	Luxury
Soviet	Shanghewan town	Hongqi Street	home	Consultation
Erdao district	Yushu City Government	serious influence	black smoke	village
A storage battery car	Drought	door	Operation	Guo Jia Zhen
Loudspeaker box	Taximeter	Be responsible for	from	Get off the car
Nong'an North Street	Rectification	Nong'an County Government	Day and night	country
Per hour	Villager	ridge	Kuancheng district government	Elm
East Station	water	Taiping Town	ridge	Take
Cooking	Willow Road	Triumph Road	The price	boiler
The North Sea	Deer Township	On the way	Passenger	Dongfeng Street
Diesel engine plant	element	warm	Xing	License plate number
Employment	backfill	Parking	Close jiulongzhen	ecology
Software	Dehui	Every day	Prosperous town	each
Independence Street	Wuhan Road	Yuanda Street	Shanghewan town	Train station
Nanshan	Triumph Road	spot	Cost	Water meter
The town of Tamu	Oil fill	engineering	Local	People's police
Xinzhou	Leap Road	Luyuan district government	FAW	East Lake town
sound	Boxue Road	Jingyue Street	day	high altitude
Charade	Stop gas	Black car	Parking Rate	life
For a long time	coal	transport	serious	Property
Ten	reasonable	Answer	dismantle	vegetable garden
Nine Street	ecology	environmental protection	serious influence	Fork
Zhu City sub town	smell	serious	vehicle	Citizen
Yang Village	jia zhen	Hutong	here	Unreasonable
Start alley	The Conservatory	north	water	Xing
check	Collect	Jilin Road	Yuanda Street	Reflect people in
Ki Lung Street	sign up	Kuang Kuang Street	Jilin Road	Jilin Road
Fume extractor	Lianju	Cultivated land	Yushu City Government	Poly Street
Pakistan	Prosperity Road	Repair	Take off	NDRC
Fulongquan town	Mobile a	Travel	Deer Township	New town
Ji Zhen Zhen	Apply	EPA	Clear	fare
Birth certificate	Xing	team	The Conservatory	Private car
economic development	Parking	Open-air barbecue	The East Ring Road	Changxin Street
feldspar	Get off the car	Take off	Municipal Environmental Protection Bureau	airport
Pear Village	Luxury	Call the police	Cultivated land	binding
high school	task	Shanghewan town	Lampblack	Tap water pipe
A kitchen stove	Chaoyang District government	Qianjin Street	Environmental protection department	Five Tree Town
Imported	ID	Main road	Agriculture Street	Venture Street
Kangping Street	Lucky Street	Close jiulongzhen	Responsible for heating	permanent
Lvyuan District	Extraordinary	Day and night	street	Halahai town
According to the real	Qingnian Road	Administration	ride	Taiyuan
Hongqiao	Private car	Resident home	Tun	Gaojiadian
Party member	Eight mile Castle	Ling Dong	The village	Apply
Fei	Administrative Committee	black smoke	Nong'an town	Freeman Street
Huayu District	exceed	life	Reflect people in	Daling town
Beaten	Access	Qingnian Road	so far	Reason
Nanguan District	Take	Municipal Environmental Protection Bureau	notice	Wanbao town
Dollars	travel	Metro	A	Songhua River
Tenth	secretary	build	coal gas	Ji Sheng District
Jia Gou	Direct subsidy	Deer Township	Elm	Leak
Art	Ji Sheng District	Changxin Street	each	Shi
Tree	binding	Fan	Main road	Yuanda Street
Sui Road	Yatai	Passenger	Effect	Bath
Northern market	Contract	kinetic energy	Hongqi Street	Haoyue Road
fishing	complex	Cost	door	Kuang Kuang Street
family planning	Nong'an town	Current	Dehui	Open
whole course	Nanguan District Government	street	Call the police	Eight mile Castle
Account book	light path	Private car	Elevator fee	Boxue Road
Wei	square metre	Water leakage	Examination	sign up
Our company	permanent	Confluence	Changxin Street	Operate
oil field	On the train	Willow Road	Extraordinary	cut off the supply
Check out	Dongfeng Street	day	Prosperity Road	Willow Road
This city	Aaron	Prosperous town	Nanguan District Government	Subject
Renters	The police	street	People's police	Dong Huang Jun Park
School building	municipal public security bureau	Illegal construction	life	Cut
Thick smoke	Propaganda	Nong'an town	No.	A
License plate	signal	Management	Kuang Kuang Street	Ling Dong
Economic development zone	member	Yushu City Government	Answer	store up water
Stove	West Ring Road	Access	Pinghu	License plate number
instrument	Australia	inconvenient	Current	Get off
Chi	Metro	coordinate	Chaoyang District government	Call the police
Taxi management	sound	A	jia zhen	LAN
Tai'an	Tap water pipe	Pinghu	Be responsible for	Shuangyang
Shun Tong District	Chaoyang	Nanguan District Government	anhydrous	high speed
Big slope town	each	Elm	Illegal construction	Sanshengyu town
Huan Cheng Xiang	The Yangtze River	Mobile a	warm	West Camp Town
Xinli Town	Noise nuisance	Extraordinary	inconvenient	Charge for water
Yan	The Conduit	Leap Road	Confluence	Xiushui town
Yueyang Street	Subject	Tun	Ling Dong	traffic police
Yinma River	Huang	water	Run	Lianju
Water group	License plate number	Chaoyang District government	fee	Yu
Facing right	Heating costs	Operation	money	The court
Pull	Dongling Street	secretary	Zhuhai Road	Test
The price	paragraph	Environmental protection department	Private car	Lucky Street
Replace meter	Refund	vehicle	team	Flow
Take a taxi	Pungent	downstairs	House	along
Pass	The owner	Haoyue Road	Resident home	coal
ticket	NDRC	ride	exceed	No bolt
Bu	Installed in the	light path	Haoyue Road	Take a detour
Veteran cadre	Village committee	Boxue Road	The court	Fu'an Street
Peng	east	ecology	Triumph Road	passenger station
Take a detour	Qianjin Street	notice	engineering	Hongqi Street
The home	Run	coal gas	nearby	Former Gang
Xinglong Town	high altitude	not good	Access	Small town sub Township
Jiutai	Student	south	permanent	Cost
Sanhe	dormitory	The court	kinetic energy	backfill
kitchen	high speed	Propaganda	Oil fill	Six
Yi	west Lake road	Quite a lot	Changchun	Tiantai town
Aquatic	warm	Zhuhai Road	Willow Road	Main road
Shaanxi Road	Cultivated land	Scarlett	Hutong	Linhe Street
Bian Gang Xiang	land	Changchun	downstairs	Easy road
fuel	Venture Street	Heating	Water meter	West Lake Road
People square	copy	Occupy	Shuangyang District Government	Shun Tong District
Homes	recovery	money	Qijia town	light path
Oriental Plaza	Fort	Use	Travel	Hot bath
Galaxy home	Environment pollution	degree	large	Check
Self	Subsidy	Lampblack	not	day
One yuan	Qijia town	each	Metro	cook
Driver	Pinghu	anhydrous	Taximeter	Newtown Street
My city	Town	In front of the door	build	notice
column	taste	permanent	Whole	Jingyuetan
Rejection	Lok Kwan Street	nearby	Train station	Four channel
Fumin Street	Test	Xi'an Road	north	Jade Pool town
Taxi	dog	surface	ecology	Showmanship
Jiutai government	Report	Luxury	Stop gas	The East Ring Road
Supply gas	Xi'an Road	pedestrian	Occupy	municipal public security bureau
Work shed	Police	Qijia town	Water leakage	Yang Lin Xiang
Zhengyang	Dongsheng Street	The price	Boxue Road	Xinglong Town
Shao Guo Zhen	Exhibition Street	Ji Sheng District	Luxury	Yingcheng
Qian'an	Fire control	Run	cut off the supply	Rectification
Soil Bridge	lock	Lucky Street	Qingnian Road	allocate
Tientsin Road	Weihai Road	Fort	degree	Handsome town
Get off	green	government	Propaganda	Parking
clove	Clean water	People's police	Sheling town	Normal life
Chaoyang District	machining	Wuhan Road	Rectification	Bian Gang Xiang
Xuan	hydraulic pressure	Renmin Street	Tap water pipe	standard
Pan	Construction Street	A citizen	Already	Lok Kwan Street
Clinic	smoke	hidden danger	Charge for water	Yingbin Road
Measure	Four channel	Train station	backfill	sound
Taiping Town	Sheling town	Yu	Lucky Street	Student
Anti theft	Rest	Shuangyang District Government	install	Pungent
Switch on	Easy road	the same place	Yu	Propaganda
Sofa	store up water	so far	Get off the car	steam
Transfer the possession of	Mu Shi Town	West Ring Road	street	FAW
Prosperity	Price	Get off the car	Mu Shi Town	Wuhan Road
Lin Yuan Road	invoice	House	Open-air barbecue	Dongling Street
Six	Parking lot	House	Take	street
Central Street	Construction site	Dongling Street	Scarlett	Choi Street
Farmers	Spring Street	Aaron	coordinate	Modified path
Sow	The village	Elevator fee	fare	smoke
Dehui municipal government	Leak	security	surface	square metre
BI	The court	Chaoyang	Pay	automobile
Lok Yeung Street	Parking space	Rectification	Ji Sheng District	Big slope town
Former Gang	Water Quality	reach	Weihai Road	No. eight
Yang Lin Xiang	Sanitation	fare	Leap Road	City hair Township
Shun Xiang	Shuangyang District Government	Kuancheng district government	passenger station	Examination and approval
Sichuan	Shuangyang	install	On the train	Automobile factory
Bar	Flow	backfill	Taxi Company	Pakistan
No. eight	Yi	Weihai Road	boiler	Fulongquan town
City hair Township	Gaojiadian	Taxi	Taxi	Ji Zhen Zhen
Geng	Newtown Street	Town	Management	Shao Guo Zhen
Be named as	steam	Cut	Quite a lot	Linhe Scenic Area
Two district government	License plate number	Oil fill	dog	Open town
earthquake	The sea	Sheling town	Eight mile Castle	fee
Accumulation fund	Li	Reconstruction of dilapidated buildings	License plate number	Rise
The Lunar New Year	labor supervision	Eight mile Castle	light path	Originality
Citizen-managed teachers	Three days	Long	Cut	LAN Jia Zhen
Patriotic Village	Shi	municipal public security bureau	Reconstruction of dilapidated buildings	surface
Yuejin	Fork	Stop gas	Dongfeng Street	Central Street
Chaoyang District	Zhengyang Street	Reflect people in	Guo Jia Zhen	Cloth town
Crime	benefit	Village committee	Qianjin Street	Environment pollution
Attach great importance	river	passenger station	Yu	C
you	fine	District Government	standard	Per hour
Sanshengyu town	burn	jia zhen	traffic police	Yatai Street
Has not opened	burst	pavement	Street	light
West Camp Town	Puyang Street	dial	south	hydraulic pressure
Luyuan district government	Happy Street	Yatai	Wuhan Road	Automobile Industry Development Zone
Tiantai town	case	large	along	Chaoyang
Choi Street	Reform	Garden	A citizen	smell
Overcome small	LAN	Direct subsidy	Elevator.	money
The line	Household	travel	Open	west Lake road
The number is	passenger	Lok Kwan Street	Subsidy	many
Yataifuyuan	Mu	License plate number	hidden danger	Huan Cheng Xiang
Taxi	Heat	indoor temperature	secretary	Xinli Town
Xiushui town	grants	Pungent	day	Soil Bridge
Chutan	disturb the residents	Taximeter	House	Construction site
Datun Street	Filing	paragraph	Mobile a	The six district
Showmanship	Waste acquisition station	Yu	In front of the door	Property charges
West Area	Noise	Standard	District Government	West Ring Road
shuguang road	light	Whole	Pungent	Shun Xiang
make well-connected	benefit	Street	high altitude	Stove
Five	Cable television	Spring Street	Operate	Municipal Development and Reform Commission
Shack	card	Dongsheng Street	Fort	The North Sea
Ventilation	vegetable garden	Administrative Committee	Examination and approval	Dafangshen town
According to	Thatched cottage	Afternoon	Venture Street	Bath
Lin Yuan	cut off the supply	Installed in the	Bath	Lixin Street
Top light	Cultivation	barbecue	Driver's license	reflect
Nong'an town	Rise	Number	East Lake town	Water Shut off Notice
Jetta	Elevator.	Shuangyang	Poly Street	construction
Toll collector	Hutong	Take	not good	Xinli Town
Halahai town	Bureau of public security	Guo Jia Zhen	vegetable garden	complex
Chongqing District	Mobile phone	The floor	Fork	Jingwei South Road
Taiyuan	Shuiwan	On the train	Chaoyang	Exhibition Street
Songyuan District	street	standard	municipal public security bureau	facilities
Release	countryside	complex	Afternoon	Reconstruction of dilapidated buildings
Daling town	center	green	The	task
Pinghu	drop	not	Parking space	Installed in the
Zhengyang District	punish	Driver's license	Dongling Street	smoke flavor
Clear water	Automobile factory	along	coal	kinetic energy
Five road	Long	Mu Shi Town	Five Tree Town	Mahjong
Be on duty	Tweeter	Environment	store up water	Sendai Street
Leshan town	Passenger car	Poly Street	Use	Riverside Township
make an appointment	Jun	Dehui	Construction site	pagoda
jia zhen	LAN Jia Zhen	gold	Changchun City	New rural
North line	Ang	Report	NDRC	Wei Zi Gou Zhen
Cheng Xi Xiang	Five Tree Town	Environment pollution	pedestrian	Yingcheng Coal Mine
Chaoyang Bridge	many	traffic police	pavement	Nine Jiao Xiang
Shuangyang District Government	Household register	cover	West Ring Road	Every day
Sky blue	Manhole	cut off the supply	light	think
normal university	Poly Street	Venture Street	reach	coach
Gaojiadian	Open	garden	Lok Kwan Street	Life
coach	Illegal	Yes	binding	area
Mercedes Benz	heating fee	Luck	Environment	Glory
Ticket Price	factory	Construction Street	New town	Police
poetry	The shop	Pay	square metre	Hotline
Freight transport	Taxi	signal	Developers	Daxing Road
driver's school	Traders	Examination	vehicle	Jingyue District
Jinlongdingzi	Sendai Street	Happy Street	Worry	traffic
Cui	reservoir	To urge	wages	Pay
Multi-storey	Qualifications	Corridor	east	Campbell Street
Taxi driver	Castle Peak	Subsidy	airport	through
Single	Villager home	Water meter	sign up	large
Scooter	agriculture	Tap water pipe	paragraph	East Street
High-tech Zone	Gang	coal	Shuangyang	Xinglong mountain
temple	she	west Lake road	government	Qualifications
Qinghai Street	Jeeves	policy	west Lake road	spot
Ex-wife	District Government	high altitude	Demolition	Triumph Road
Park	East Lake town	Operate	Xi'an Road	as soon as possible
Installation fee	Leaking	Four channel	Environment pollution	Radio Street
Fan	Satellite Road	Loong	Daling town	Min Heung
dog	exhibition	Freedom Road	Aaron	Xinzhuang Town
Agricultural Expo	Water leakage	home	Ground floor	Boshuo Road
Meters of sand	Changchun Street	Newtown Street	Apply	Drought
The red scarf Road	In Chaoyang District	Taxi Company	Yatai	Noise
Karen town	Yingbin Road	Shuiwan	Freeman Street	burst
Extranet	Taipei Street	Personnel	Village committee	Driver's license
Drought severity	Freeman Street	Cable television	Songhua River	CITIC City
Six	Appraisal	dog	Easy road	Yellow circle
Siping Road	aeration	game	Four channel	economic development
Organization	Too high	In Chaoyang District	Move back	produce
distillery	Create	New town	green	Flames
Mu Shi Town	Renmin Street	exceed	Shi	the five ways of passing through the cycle of existence
Opening problem	Tun	Elevator.	complex	Castle Peak
Crops	team	Australia	traffic	The number is
airport	The sky road	Parking space	dial	Jingyang Road
have an objection or a different opinion	Taiyuan	Contract	sound	Four road
Jincheng	Welfare Road	king	LAN	newly developed
Linhe Scenic Area	Cooperative medical service	Move back	Installed in the	Too high
Wanbao town	Full	Virtue	travel	The sky road
Deer Township	Fu'an Street	The sky road	License plate number	Discharge to
grid	Boiler Room	Castle Peak	handle	Take an exam
East Lake town	Bath	Subdistrict Office	security	install
Dafangshen town	Unqualified	Easy road	king	Shuangde township
quarantine	smoke	day	smell	Prosperous district
Glory	mud	LAN	Halahai town	Three days
Yushu City Government	Songhua River	Satellite Road	Taiyuan	Leap Road
SA	Cloth town	Help	Gaojiadian	Happy Street
Guo Jia Zhen	Liu	light	Flow	Yu
Hedong Road	happiness	Already	Wanbao town	Agriculture Street
Destination	boulevard	Worry	month	Clean water
Open town	Mountain path	Police	Number	Fair Road
program	waterproof	boiler	Direct subsidy	South
Changchun Mingzhu District	Property company	Songhua River	garden	Animal husbandry
Jinyang	No bolt	License plate number	Newtown Street	Countryside
medicine	C	Dongfeng Street	hydraulic pressure	Huang
Hsinchu	automobile	Five Tree Town	Yes	2
Design Institute	Low rent housing	vegetable garden	Heating	To
Command centre	Hefei Road	wages	high speed	One yuan
examine and repair	Greenland	according to	Company	heating fee
Hospital	regular	Fork	game	Coffee town
Small town sub Township	Guo Jia Zhen	Law enforcement	Town	Heilin town
Cubic metre	New town	Changchun City	facilities	Refund
Fog	Small boiler	Zhengyang Street	Unable	Datang
Property charges	Four road	ring	automobile	east
Take	Shang	Taipei Street	unknown	Afternoon
Carpooling	Drive	Compensation	indoor temperature	not
Oil supplement	Yangpu Avenue	Administration	card	Yunshan
Dangerous goods	Reimbursement	The sea	Leak	The road
Passenger	Water company	square metre	Administrative Committee	Fawer
Natural gas	Drinking	NDRC	Standard	Zhonghaishuian
Nanguan District Government	Freedom Road	Daling town	Subject	green
Flames	Gay Street	Construction site	Renmin Street	Fenglin
The six floor	Min Kang Lu	Freeman Street	Police	order
Public security sub-bureau	Municipal Development and Reform Commission	handle	cover	East Street
Dump	Quadrel	Cultivation	the same place	Wanjinta township
Shanghewan town	Community	Noise	Three days	Longjia town
Room	Renovation	store up water	Long	Cheng Zi Jie
Nong'an County Government	Jingyuetan	Tweeter	Noise	Heating costs
Taxi Company	Hot bath	Unclear	Complaint	road
West Three Street	PULL	non-conforming building	Xiushui town	Tian
College gate	South	Charge for water	stay	Destination
present	double	burn	steam	Operate
fracture	morning	sound	Others	Jia Gou
Dehui	South Lake	airport	The floor	Fume extractor
fracture	Guilin Road	Exhibition Street	Dong Huang Jun Park	Illegal
Along the line	song	east	Fu'an Street	Yatai
Jincheng Street	red flag	Villager home	Loong	aeration
The stack of firewood	East Street	unknown	Contract	Paint
Kuancheng district government	Square meter	his	Automobile factory	branch
Tsai house	leap	Of large number	Dongsheng Street	Induction card
A street	Brother	feedback	Administration	Software
Experimental Primary School	king	this matter	branch	Nong'an
Five Tree Town	ticket	Puyang Street	produce	North Station
system	Fang	Others	Garden	Min Kang Lu
working hours	Subdistrict Office	fee	To urge	machine
Rice sand town	Jingyue District	Three days	barbecue	Yanminghu
drop	airport	hydraulic pressure	LAN Jia Zhen	Whole
substitution	Pipeline	Resident home	Lianju	vehicle
Yingcheng	first	Yingbin Road	Help	North Lake
Human resources	Central	Jingyang Road	Report	Building
collective registered residence	money	low	Sanshengyu town	City Garden District
Piano	Paint	Halahai town	periphery	Sen Yang Lu
Edinburgh	Wanbao town	Flow	West Camp Town	Gongpeng town
Dong Huang Jun Park	Modified path	Examination and approval	signal	Gong
Double Camp Township	Parking	Clean water	smoke	Yuxi Street
Water Shut off Notice	Code	Brigade	Exhibition Street	Qinghe
reach as far as	Mahjong	Welfare Road	No bolt	run
Safety	Unicom	steam	his	Rose
Front	Cozy	Huang	burst	Fire control
the five ways of passing through the cycle of existence	Open-air barbecue	build	Subsistence allowances	direct
Driving	Fusong Road	center	Yingbin Road	Valemount
Jianyang Street	Smell	public	Test	Tong Yang Road
Jingyue	valve	Bureau of public security	security	Hill Street
Elm Street	game	card	Hot bath	downstairs
Three Shing Road	good	Developers	Clean water	Train
Hongxing Township	north	Central	Castle Peak	drop
Tomorrow	The six district	Shi	Happy Street	The shop
rule the country like a family	Scarlett	Ban	Modified path	Xinli City
Supply and Marketing Cooperative	silver	place	cook	Instruct
Garbage fees	Dong Huang Jun Park	blocking	Construction Street	passenger
Arbitrary charges	Planning Bureau	PULL	Refund	Highland
East Kang District	Jin	Taiyuan	garbage	Meters of sand
newly developed	county	Modified path	policy	jia cun
Stone	along	traffic	Get off	Kaoshan town
Environmental protection department	street lamp	Two	many	so far
New town	Subsistence allowances	sea	C	Nanshan
Parked	Environmental sanitation worker	West Camp Town	Subdistrict Office	Reflect people
Occupation	Tuition	stay	Compensation	Prosperity
Taximeter	Lixin Street	Jingyue District	according to	oasis
The petition	North Station	within	Australia	Residential quarters
This	room temperature	understand	Law enforcement	grants
educational administration	card	binding	through	Changchun
A car	cook	Changchun Street	direct	contaminated
Fork	allocate	happiness	Huang	Ten
Zhiyuan	metro	LAN Jia Zhen	Student	Daqing
vegetable garden	Highway	Company	Small town sub Township	Small boiler
The North Sea	House building	Low income households	Spring Street	Restaurant
win	Dirty water	Dong Huang Jun Park	Bath	Welfare Road
Management expense	Reporter	east	Former Gang	There was no bolt
Qijia town	Guoxin	Automobile factory	grants	Abundance
World	House	Fusong Road	Brigade	Answer
Trade Centre	young	Brother	non-conforming building	Hefei Road
Beauty	Instruct	Household	Freedom Road	License plate
Administration	North Ring Road	Occlusion	Six	however
Open area	Before dawn	international	Tiantai town	Gardener Garden
Illegal operation	waste	Too high	build	Nongda
cash	Animal husbandry	Mountain path	Rise	So far no bolt
Builder	Jingyang Road	The	home	machining
Long Shenlu	loan	Xiushui town	Jingyuetan	mouth
Apply	Pay	Manhole	Before dawn	Empty
Municipal Environmental Protection Bureau	Halahai town	Before dawn	feedback	north
Chaoyang District government	Three	west	Fire control	Take
holy	Five guarantees	Cozy	The sky road	Chauffeured car
Oil fill	We	Apply	Personnel	price
meat	Public	Highway	Low income households	Complaint
water resource	Its mother	wall	Price	The Yangtze River
Chicken	Daling town	No bolt	Zhengyang Street	CITIC
Formulate	Property	Bath	contact	benefit
West Lake Road	plate	countryside	Tweeter	Yulin
run	Drainage ditch	double	Pay	Pingyang Street
Liberty Garden District	Leak	automobile	Satellite Road	Changchun City
With	Money	Lixin Street	Unclear	I don't know why
oasis	Return	waterproof	Property company	Processing factory
black smoke	ditch	Sanshengyu town	PULL	Polluted air
EPA	The stove	security	West Lake Road	leap
More than and 10 days	Piano	Animal husbandry	water	Pay
To package	pavement	periphery	Bureau of public security	Changling
Handsome Township	Kitchen	East Lake town	Drought	Emerald Bay
Enforcement	Traffic light	Three	Li	State tax
Hot bath	Rong Guang Lu	smoke	allocate	Prosperous village
Go to	heat	Sendai Street	Qualifications	nearby
Resident water	Check	branch	Handsome town	beforehand
Pine Road	non-conforming building	Originality	Sendai Street	ID
dongfeng road	Corn	river	Choi Street	dormitory
Rooftop	Countryside	Demolition	Shuiwan	task
Spirit	compensate	smell	Cable television	Deceleration
Induction card	The name	Four road	Take a detour	Play music
Crescent road	Others	Sewer blockage	gold	Fusong Road
High tech Zone Government	Zhu	Fu'an Street	Originality	Linjiacun
In	Beaten	Six	Manhole	Jincheng Street
Pregnant woman	machine	Get off	Jade Pool town	With Kang
Insurance company	benzene	Smell	Too high	water stored
edge	I board	Not recognized	Shun Tong District	good
Rights and interests	son	ditch	return	Net court District
Open type	site	Guoxin	Yingcheng	Boiler burning
Attend a meeting	Da Jing Lu	Requirement	Cultivation	World
Da Yu Polis	tree	vehicle	The police	Trade Centre
Wells	The road	Leak	Jingyue District	Beauty
Chongqing Hutong	Three	North Ring Road	Avenue	Fast
Not pay	straight	Radio Street	Yang Lin Xiang	The car
In harness	production	passenger	Greenland	Water company
Mud room	Green belt	C	Xinglong Town	V
Xingyu group	machine	Gaojiadian	within	Xiaoshan Street
Inside garden	Cut down	West Lake Road	Bian Gang Xiang	Yong-an Township
NDRC	grant	allocate	aeration	Nong'an North Street
Cram school	Britain	regular	Lixin Street	Open seven area
disc	Village	Jin	Million yuan	Traffic light
Medical insurance	Tonghua Road	Subsistence allowances	The six district	smoke
Freeman Street	Each	increase	ring	The town of Tamu
Pipe network transformation	Monitor	Gang	Big slope town	Xinzhou
Activity center	Bond	steel	No. eight	Green
California	The car	son	City hair Township	wind
Hi	Fair Road	Choi Street	Illegal	Parking
Beadhouse	garbage	Lianju	ditch	Owner
Mission Hill Street	wave	Subject	Heating costs	Fort
The chimney	Radio Street	Fire control	Welfare Road	In the village
Hotline	Keep warm	The	contaminated	Environment
Handsome town	Settle	burst	Residential building	Handsome Township
Sheling town	Returning farmland to forest	Small town sub Township	The owner	Traffic accident
Means of production	live	Complaint	Of large number	Pine Road
Planting trees	death	Hot bath	default	dongfeng road
Water	unknown	Handsome town	Water Quality	Nine Street
rent	Bright pearl	boulevard	The sea	Zhu City sub town
Heater	City	Renovation	good	Driving license
Yu Min Road	Be launched	cook	this matter	The Conservatory
Rock Road	Shed	Shanghai Road	Puyang Street	vehicle
Lu Hui International City	The beauty of the city	Environmental Health	Resident home	Arbitrary charges
Breed	A	Property company	Showmanship	The owner
Ad locum	build	Unqualified	Jingyang Road	with
Intermittent	order	Village	ID	dial
Mahjong	Waste	high speed	heating fee	Dog
Train	Investigate	aeration	Radio Street	substitution
Jade Pool town	Water Shut off Notice	Shun Tong District	passenger	Harbour
Liaoning Road	place	Rong Guang Lu	center	Has not opened
Rose	coach	Former Gang	burn	fuel
Weihai Road	Nanhu Village	Open	Two	taste
match	The floor	mountain	The Yangtze River	Changqing Village
high altitude	Temperature measurement	East Area	Virtue	The police
Tian	Fawer	Money	but	Bureau of public security
Sanitation Department	Street	good	Taipei Street	morning
hot water	Heating	Gardener Garden	Four road	Water Quality
Extraordinary	Choi Street	song	replace	Gay Street
Optics Valley Street	Sewer blockage	Tiantai town	Filing	Price
Prosperous village	Responsible for heating	South	Passenger car	unknown
Municipal Development and Reform Commission	Kazakhstan	Rise	South	At night
Du	Environment	Showmanship	tube	Choking
There is water	contaminated	Dirty water	In Chaoyang District	room
A	dismantle	Thailand	Not recognized	Tan
Five	I don't know why	Drought	Water Shut off Notice	song
As a result	Dangerous	Water Quality	Linhe Scenic Area	Worry
Account	however	Jeeves	place	Elm Street
Qinghua Road	monthly	Xinglong Town	Open town	Three Shing Road
Kunshan Road	East Area	Road	The	Pull
smoke flavor	Induction card	Beaten	Unqualified	Taxi management
Hectare	Go through	Mu	Cloth town	Qimao City
concentric	Property charges	Choking	Animal husbandry	Hose
Lianju	Traffic police team	This year	The North Sea	should
green	Half	month	Corridor	reserve
load and unload a ship	poplar	Parking Rate	Pakistan	Carpooling
Maple leaves	development company	Ground floor	Fulongquan town	Oil supplement
Rosy clouds	Motorcycle	Illegal	Ji Zhen Zhen	Bypass
Cambridge	Study	Student	Shao Guo Zhen	License plate
Mortgage	platform	Bian Gang Xiang	Xinli Town	In
Fu Feng Town	Coffee town	Changjiang Road	Thailand	travel
The same way	Century Avenue	produce	Household	Central
Chimney	The North Sea	The measure of area	Central Street	Others
State Street	Nova	Yangpu Avenue	Brother	The stove
allocate	Shanghai Road	Take a detour	Jingwei South Road	Hedong Road
Leak	Construction side	default	Parking	Lu Hui International City
West Main Street	Guangfu Road	Sheng	to	Cozy
Dog	lake	grants	happiness	Nanhu Village
After opening	Three street	Two days	A	Household
Stop gas	crack	Qualifications	Huan Cheng Xiang	West Fourth Street
block	Key	Residential building	Xinli Town	Safety
Colleague	A	upstairs	Soil Bridge	Before dawn
License plate number	The case	however	task	garden
Discharge to	Xinli Town	tree	Property charges	Parking space
River	Discharge to	live	benefit	Brother
Huadian Street	Registered residence	In front of the building	Three	silver
Urban Construction Bureau	Daxing Road	Jade Pool town	Liu	Park
tail	Linhe Scenic Area	benefit	The shop	Hsinchu Road
Emission	valley	Countryside	Villager home	Bluestone Road
Elevator fee	Xiushui town	Gay Street	Jin	China City
Traffic police detachment	melt	North Station	Requirement	day
Take off	Environmental Health	to	countryside	periphery
Pavilion	Compensation	Campbell Street	room	Wan Fu Jie
Check	standard	Big slope town	regular	Zhenxing Road
Poly Street	Two days	lake	lock	benefit
Jingyuetan	Forestry Station	Min Kang Lu	Square meter	Standard is
Standard is	Remove	leap	Two days	East Area
License plate	large area	hit	machining	Leak
Hear	Changjiang Road	labor supervision	Sidewalk	Rose
Turn left	branch	but	East Street	unit
Middle East market	woodland	occupy	Campbell Street	Bohr
In	North Lake	Britain	Countryside	Two days
school district	pedestrian	Telephone	blocking	Societe Generale
Drugs	Illegal construction	city	Fusong Road	Ang
East two	Light rail	Fawer	public	East Station
Smell	barbecue	Passenger car	Dirty water	Noise
rising	Virtue	Wanbao town	Min Kang Lu	Yi
environmental protection	illegal	water	At night	Thatched cottage
Chong Zhi Hutong	construction	Family building	I don't know why	Open type
Let	annually	Greenland	large	Double Camp Township
increase	attitude	Pipeline	Often	Dragons
Examinee	Zhao	ID	steel	Route
Songhua River	Jingwei South Road	many	Instruct	Pass
Cloth town	Small town sub Township	CITIC City	Cozy	Metro
Freeman Street	Area for development	Hefei Road	Daxing Road	Tun
Water meter	Ming	Roof top	Municipal Development and Reform Commission	The home
crown	coal	Filing	Mountain path	Gaming machine
Mound	Rental	Yingcheng	order	Zhanjiang Road
Line pipe	Choking	Leaking	start	Yueyang Street
Hsinchu Road	Tricycle	compensate	Central	Disturb
transport	Driver	Daxing Road	double	The car
The nine district	Fire Engine Access	The police	taste	and
Bohr	Campbell Street	Drinking	east	Dongsheng Street
100	wages	Price	annually	Liu
Flow out	Examination and approval	The six district	large area	Kunshan Road
Parking fees	wind	Da Jing Lu	river	Facing right
cnc	traffic	Refund	Hefei Road	Diesel engine plant
Pay by card	law enforcement officials	Often	benefit	Rich Fengzhen
Police	Renovation	return	Changchun Street	Outgoing
West Chaoyang Road	Restaurant	Sidewalk	North Station	Rooftop
heating	Processing factory	sign up	Fair Road	Yang Village
He Xin Zhen	voice	unissued	please	smoke
Air conditioner	Demolition office	The Yangtze River	labor supervision	Passenger car
height	Town government	Solve	Coffee town	wave
detention	sea	Construction unit	low	Lin Yuan Road
Yin	downstairs	Boiler Room	Is	serious influence
Bluestone Road	Well-known city	Ju	CITIC City	replace
The six district	Ya	temperature	Per hour	Zhengyang Street
Move	Window	Pakistan	Dafangshen town	Dahua
On the train	West Lake Road	Fulongquan town	Village	Low water pressure
Autonomy	daughter	Ji Zhen Zhen	son	Water consumption
Shi	The road	2	Sewer blockage	Jin Xi Lu
New homes	Chongqing Road	Xinli Town	examining and approving formalities	Villa
Fu'an Street	Wife	Code	Automobile Industry Development Zone	Changjiang Road
Pipe replacement	everlasting spring	annually	Xinglong mountain	Traffic jam
interfere	bill	Fire Engine Access	smoke flavor	Jincheng Street
Three way village	A disability	So far	About	A
One day	Rose	department	Mu	Investigate
Fenshui Village	Resident home	Avenue	The road	Installation completed
Riverside District	Nanhu road	agriculture	Water company	Rong Guang Lu
task	Shed	The beauty of the city	Not conform	rise
Subject	Shanty towns	Nong'an	song	Hao
Wing On Street	Abuse	Many	Road	Waste
The price	mountain	morning	invoice	Dehui Road
Monitor	Waste	direct	leap	West
pig	Originality	Mountain village	Park	armed police
Pedestrian crossing	task	Yang Lin Xiang	compensate	Traffic jam
Air pollution	vehicle	Xinglong mountain	Shun Xiang	Already
move away	On stage	Jingwei South Road	smoke	happiness
Resources	Move back	City	Fawer	Pei
switch	Right	contaminated	Destruction	Homes
Originality	Teacher	examining and approving formalities	international	water
Little Captain	His father	Secretly	boulevard	Square meter
Plate	Law enforcement	silver	Mahjong	Shed town
Smoke	2	At night	Smell	He Zhen Si
Canteen	burn	Lake Road	with	Hongxing Township
blind	through	suffer from	bay	transport
Take	group	Open town	Thatched cottage	In the fall
characteristic	Tree	large area	Secretly	Scarlett
Jingwei South Road	Noise nuisance	Zhonghaishuian	North Lake	Experimental Primary School
Leak	CITIC City	build	Highway	Complete
Water pause	Dredge	land	East Area	Gas pipeline
Happy Township	License plate	case	Money	invoice
Row	Sanshengyu town	garbage	however	License number
Day and night	Traffic accident	tube	Suffer	Natural gas
Be overdue	Get off	Heating costs	upstairs	copy
Aristocratic family	play	Water company	Renovation	Thick smoke
rescue	media	bay	sea	Xichang District
Dongfeng Street	Grain depot	fragrant	city	Fu Feng Town
Suzhou	degree	Create	Ban	The same way
Yongan	green	Coffee town	very	Changchun Street
cat	upstairs	Thatched cottage	The road	The eight district
On the way	strong	Children	Discharge to	Zhongtian
Unknown	build	Today	Hotline	Fight
Full payment	logistics	the five ways of passing through the cycle of existence	Happen	Suitcase
CITIC	Hospital	Investigate	hope	Xi'an Road
Xinli Town	Reflect people in	Liberation Road	temperature	Australia
Changxin	Hospitalization	group	Traffic accident	Chongqing Hutong
Lane	Roof top	No. eight	2	Sijiqing
Charge	heating	Unmanned	morning	Prosperous
Sijiqing	Bei'an Road	Apply	color	Guilin alley
Changbai highway	Cost	North Lake	North Ring Road	Yongchun town
Fields	Prosperous	No property management	Gang	PULL
Route	4th Ring Rd	should	tree	Shaanxi Road
within	Yingcheng	About	hit	Heshun
State tax	fragrant	Heating company	Rong Guang Lu	rendezvous
canteen	Sen	Unable	understand	Report
Black car	Teacher	Qinghe	Gay Street	Not conform
North Area	unissued	Century Avenue	Environmental Health	screen
science	Brigade	Three	always	Speed
Light rail station	Hao	Automobile Industry Development Zone	machine	Qingyang Street
East Street	fee	Nanhu road	waterproof	Jianyang Street
Good	Mountain village	sign	fragrant	warm
After	Hotline	color	Stove	embankment
binding	run	Public	Zhonghaishuian	Park
To	Fire prevention	problem	Glory	This
Anqing	with	A	unissued	Construction Street
Wuxing	regard	Jingyuetan	live	Sun City
Jincheng Street	person	On stage	lake	Ledong District
Na	Sun City	hope	The	Nigeria
service station	Construction site	to	silver	Barking dog
Too long	Xinglong mountain	large	Leaking	Qingnian Road
Xinglong mountain	Issued	Potholes	Britain	serious
Fact	south	I don't know why	Leak	boulevard
You	Handsome town	Xi	Gardener Garden	Reasonable charge
Prosperous	Qimao City	East Street	wind	The price
Long-distance	large	voice	the five ways of passing through the cycle of existence	Suffer
On the door	Plaque	behavior	Choking	county
Passenger	East Street	smoke	East Street	labor supervision
autumn	ride	Park	To	Handsome and spirited
Return	fly	Jin Xi Lu	Riverside Township	large
Tan	Lake Road	Traffic light	pagoda	Turn around
Is there	South St	Drive	New rural	A storage battery car
discharge	Liu	Xichang District	Wei Zi Gou Zhen	burning
Forest	Ground floor	Occupy	Yingcheng Coal Mine	North Ring Road
Emerald Bay	become	from	Nine Jiao Xiang	Donggang
Out of the bus	Migrant workers	Icy cold	Changjiang Road	Town
Gardener	Happy	Five guarantees	Create	Raise
A team	Nongda	Not conform	House building	Above
clean	Changling	service	west	Zhenyu Street
Household	Low income households	around	Nong'an	Abuse
open up wasteland	Spring City -- Kunming	Each	Investigate	Not open
Guiyang Street	Park	drought	Boiler Room	In Chaoyang District
The stove	To	smoke flavor	Traffic light	The seven district
License number	Kang	Million yuan	agriculture	Shuiwan
Choi Street	archives	Three street	Roof top	clean
Under the bridge	broadband	That's ok	secrecy	In an emergency
The car factory	Icy cold	room	Small boiler	straight
Zhujianglu Road	fall off	Water Shut off Notice	The beauty of the city	Lake Road
The more	should	main structure of a building	Paint	new path
interrupt	Traffic jam	Shao Guo Zhen	Occlusion	Shuangyang Street
Fruit tree	sound	Bright pearl	Min Heung	General
Luxury	Arrears	Huan Cheng Xiang	Xinzhuang Town	He village
Tsai Village	hit	Xinli Town	mountain	Suzhou
Recruit students	Villa	Fair Road	Planning Bureau	Wan Street
Jingyue Street	City	fine	Guoxin	Jade Tan town
Cotton-padded clothes	Half a month	Nova	Parking lot	Tang
curriculum	Yu	reach	do	Da Jing Lu
account	state	The North Sea	reach	Three street
Electric vehicle	Gardener Garden	Square meter	copy	Tweeter
Posts	international	Xinhua Road	at that time	south
Elevator	Hui	secrecy	Ju	regular
recruit	Shen	Planning Bureau	Unmanned	Wuyi tianqingwan
The factory	Set up	live	open	An District
fair	smoke flavor	do	should	Huanglong Road
Prosperous town	spend	Dafangshen town	purchase	Hua Jia Zhen
Hit	Permit	Central Street	Da Jing Lu	Taoyuan
Transfer	power failure	Jun	newly developed	Cheng Xi Xiang
Obstacle	Liberation Road	Property charges	Real estate	Lucky star
Business hall	wide	heating fee	Drinking	And
Contractor	transport	play	The measure of area	Wave mud town
Nong'an	transition	Issued	member	Shanghewan
City Board of Education	The seven district	metro	occupy	The beauty of the city
Close jiulongzhen	Sidewalk	Noise nuisance	land	Riverside District
coal gas	Affected	attitude	wall	Freeman Street
Qinghe	suffer from	red flag	Yangpu Avenue	Fu Min Xiao Qu
Not being	Jade Pool town	West China Road	Shanghai Road	large area
Grain Direct Subsidy	Morning	East Street	Children	fish
2	course	Ming	coach	Zhujianglu Road
Jiao	Installation fee	Qingfeng Road	sign	Tientsin Road
Polluted air	I	License plate	case	Mission Hill Street
Forklift	service	Cui	License plate	Civil Aviation
Fu Min Xiao Qu	tube	invoice	Restaurant	Roast fish
Daxing Road	Former Gang	To	voice	Half
Outside the hospital	Yang Lin Xiang	Per hour	Public	Five villages
Six	Shun Xiang	Half a month	Hospital	Exhaust system
sauce	spring	Four	service	Australia
beam	Green	Test	many times	earthquake
Kuancheng	Contracted to	Window	Solve	Arrears of wages
Frequently	Office	Chongqing Road	Half a month	Geng
Access	Take back	replace	task	Aaron
Zheng	security	valley	Fire Engine Access	Advance Street
Theft	Construction waste	monthly	Beaten	Dan
West Village	supply	Return	Family building	public security
Barking dog	water stored	plate	Three street	Mountain Area
Should	temperature	task	fire	center
Warbler	No. eight	Ya	Nongda	tsinghua
Zijin	City hair Township	The road	Sheng	River bank
Fei	passageway	fly	City	Pavilion
Warm Garden District	seed	Green	increase	Five road
Han	CITIC	4th Ring Rd	economic development	The red scarf Road
windowsill	black	Soil Bridge	Handle	according to
injury	Take a detour	Destruction	Code	inconvenient
continent	The Yellow River Road	Affected	inform	burn
Eurasia supermarket	Hotel	Keelung North Street	Yanminghu	horn
store up water	Zhonghaishuian	great	street lamp	production
Campbell Street	Brickyard	payment	build	melt
Corridor	dial	become	Registered residence	Yi
Collection	Roof	Liu	Four	everlasting spring
Paint	mouth	Guilin Road	Today	City
Shopkeeper	Treatment	Drainage ditch	Development	month
petroleum	Open town	start	The car	Subsidy
Drinking water	Door	Abundance	Construction unit	Chongqing District
Combat drought	outward	Be affected	Property right	Opening problem
body	ring	benzene	In front of the building	industry
Footbridge	East Bridge	Discharge to	Pipeline	water resource
beforehand	field	Nine road	red flag	There is water
Zhongtian	A	view	Flames	Intermittent
Examination	engineering	City hair Township	already	Berkeley
Get off the car	Two	Instruct	payment	Chi
fare	Ju	copy	The number is	West China Road
A	belt	Reply	strong	barbecue
error	Mansion	Suffer	Qinghe	ditch
Australia	Cheng	with	Boshuo Road	Longquan
License plate number	Shi	Shed	Jeeves	Ziyun
Jump off building	Occupy	facilities	Yellow circle	Four in town
LAN	Corridor	please	Abundance	Ground floor
Restaurant	tree	household	Processing factory	Beautiful
Wantong	Xi	purchase	On stage	Full
Arrears of wages	wall	Scenery	Above	Tiebei
flood prevention	irrigation	think	straight	The door
Test	establish	Pay	department	first
politics	Heating	West side	Shuangde township	Qingzhou Road
Zhuhai Road	father	order	Prosperous district	Changchun Mingzhu District
People's police	Peng	Total	This year	sandalwood
Ji	garden	Basis	Plan	Sunshine Road
Prompt	Basic heat cost	transport	from	Qian'an
Dacheng	Xinhua News	Wan Street	Apply	working hours
Battlefield	No.	street lamp	existence	Sichuan
divorce	Showmanship	energy	cause	Smell
Surchage	Occlusion	Contracted to	Noise nuisance	dust
Processing factory	medical insurance	Riverside Township	mud	Issue
No bolt	Xinhua Road	pagoda	stop	Eight Street
Play music	Qingfeng Road	towards	Waste	street
Two experimental primary school	they	Wei Zi Gou Zhen	Shed	paint
Lixin Street	exterior wall	Yingcheng Coal Mine	Three	burn
Sen Yang Lu	Tian	Nine Jiao Xiang	exterior wall	Pay
Handling	Grill	open	Heating company	Hutong
Renovation	user	Bath	monthly	Small South Street
Freeman	Airport	county	Heilin town	Shandong
Deceleration	Star	Nongda	Nanhu road	Three towns
rise	This	fire	Xichang District	Speed limit
Remote	No property	Hospital	time	Zebra crossing
Commune	Adams	Yanminghu	Green	energy
Technological process	Nine road	cause	Nanhu Village	Heat
asphalt	The eight district	Classic	Tian	Tailai Street
that item	facilities	South St	main structure of a building	Ching Ming Street
boiler	deduction	newly developed	around	The sky
Suppress	Perform	Guangfu Road	Liu	Developers
Shuangyang	Thermoelectricity	contact	Jun	Warm Garden District
Don't want to	Covers an area of	Traffic	everyday	site
Assigned to	Xichang District	outward	county	Stone
Disappear without a trace	gram	Not allow	Nova	Five road
smoke	intersection	tsinghua	Century Avenue	concentric
Start	scattered	Satellite square	Lake Road	Pipeline leakage
Not belong	Heshun	Public green space	Changling	A kitchen stove
Discontinuity	owe	Arrears	Retail sales	Community
Qijia	tsinghua	intersection	Be affected	Heating costs
Yan'an	inspect	The number is	attitude	Location
Spring	Million yuan	Well-known city	behavior	Go to
Become yellow	Open space	machine	Not allow	Tai'an
Lu	Property right	Section	live	everyday
Venture Street	Fangbu	East Bridge	run	Construction site
Three towns	West Camp Town	illegal	Full	A citizen
Each	water tank	Pedestrian Ways	Sen Yang Lu	Ming De Lu
Sir	Power	Hotline	Basis	Garbage fees
Ten days	Construction unit	City	With Kang	SA
course	Not conform	Emerald Bay	mouth	spend
Lampblack	relatives	yes	household	Prostitution
Independent	More than a month	Peace	Ang	Xiangyang Road
Speed of progress	committee	Waste	people	Code
Photograph	Resident home	The delay	water stored	Tianlun
Jinxiang Olin County	Tiantai town	Be used for	One yuan	Misfire
CITIC City	captain	Hospitalization	Telephone	Songyuan District
Korea	indoor temperature	The car	Limited company	Credit cooperative
Gas pipeline	Place	everlasting spring	Ya	Price oneself out of the market
Principal	Austria	Adams	So far	Dangerous goods
food	Pudong Road	mud	Drive	A surcharge
Make	wall	Pudong Road	think	Dazhou
Cut	distribution	With Kang	view	East Bridge
Huayuan Road	main structure of a building	economic development	group	Well-known city
Public Security	the third of the three legendary emperors who created the Chinese state	evening	Fenglin	Renovation
Young crops	Local government	Changling	Underway	investigation
Jingan Road	Nong'an	Pipe network transformation	yes	pavement
Soliciting	Burn	Park	Construction waste	Create
Immediately	Two North Road	already	Be launched	Loong
Be laid-off	At night	Plan	field	The price
Flow	Tiebei	Uneven	Shang	A street
Pedestrian street	register and obtain a residence permit	Worry	punish	Gang
Riverside West	Eight	Waste acquisition station	Emerald Bay	Permanent cell
Coffee town	Shao Guo Zhen	difference	Fume extractor	West of the town
S	Digging	Municipal Development and Reform Commission	Polluted air	Small room
Road name	replace	Rear	Jin Xi Lu	Bo Metro
Tie	Family building	Advance Street	Mobile phone	Wan Chang Jie
Set the table	Potholes	by	valley	Arrears
Automobile factory	Traffic	Bungalow	production	command
lead	steel	Glory	fine	Transfer
Low premium	Soil Bridge	traffic order	Take an exam	Tsai house
Monitor	Yanminghu	Mahjong	Occupy	Luoyang Road
Comprehensive market	Pedestrian Ways	this	Each	Warren District
Tractor	Money	Appear	Prosperous	normal university
Large community	Qin	Night	Cooperative medical service	Zhiyuan
Reform	Haruki	The shop	Well-known city	Xingyu group
Modified path	In the fall	always	factory	Wa
Mechanics	Contrary to	Set up	everlasting spring	Cultivated land
Driving license	traffic order	Ang	high	Two North Road
Revoke	review	Restaurant	Rong	Key
Certificate	smoke	Peng	Many	match
horn	sign	scene	play	A few levels
Rise	Shandong	House building	Dangerous	Resident water
Jinbi	private	Driving license	suffer from	upstairs
Iron chain	Electricity fees	field	heat	Changchun Municipal Public Security Bureau
Prosecution	Avenue	Underway	transport	retention
start shipping	The two district	Cooperative medical service	Destination	take sb.'s name off the books
Fawer	No.	Kunshan Road	site	Unclear
repair	Whole	punish	Remove	Sun Village
Forward	School	This	Five guarantees	Tung Shan Tsuen
The residents of the building	Clear	after	specific	Shun Shun Garden District
Fill	Title Certificate	Warm Garden District	Qimao City	The White Dragon
Ms. Wang	School	Limited company	Villa	Hot pot
Whistle	Traffic jam	hour	Guilin Road	Washington
Return	gas	still	Yunshan	Driver
Qiaokou	policy	Light rail	Kang	One side
Agency	Enforcement Bureau	Handle	wave	Ventilation
Hao	No property management	Kang	Rose	Construction schedule
Small boiler	repair	build	Small	Our company
digital television	Driving license	New rural	morning	Tuition
change	Jin Xi Lu	Processing factory	Wanjinta township	Changchun Railway Station
time-expired soldier	Children	Tiebei	Longjia town	Scooter
Operation	Many	Flames	Cheng Zi Jie	Top light
reserve	Disabled	Nanhu Village	Arrears	Gardener
A surcharge	Doubt is	Traffic jam	Waste acquisition station	shallow
Dazhou	Village head	engineering construction	difference	West Lake town
The ticket	Whether	Tailai Street	great	Forward
A year ago	Testing	Two or three cell	Issued	Registered residence
Tang	Municipal	There was no bolt	Operate	Jiao
matter	West China Road	China	Jia Gou	fishing
Wholesale market	structure	Xinhua News	Rose	coal mine
Good maintenance	The car	member	CITIC	Riverside
Fifteen	Wan Fu Jie	Prove	Affected	Avenue
Central heating	Peace	Covers an area of	Ming	grant
The price	Lay	Ride	price	fracture
Time slot	Basis	Others	Icy cold	Imitation
Transfer	paint	Parking	beforehand	The ancient building
Culture	With Kang	School	Driving license	Double Camp Township
People court	electric	In the fall	Guangfu Road	Pan
procuratorate	clinic	Two North Road	burn	Song
Train station	skin	Shang	Drainage ditch	deer
Put some	Drawing	rise	present	A discussion
Property fee	Main pipe	Jincheng Street	metro	Use
price	Sheng	Prosperous	outward	Influence
high speed	stone	fall off	melt	Peace Avenue
Fair Road	area	high	become	Shanghai Road
the whole village	Strike	State tax	Meters of sand	Qing Lin Lu
Jiaxing	matter	stage	Gongpeng town	He Xin Zhen
Phoenix	compensate for	proposal	Gong	Pudong Road
Must handle	plan	Paradise Road	Yuxi Street	Since the founding of new China
Century Square	accord with	at that time	Prosperity	Thrifty
Car Wash	Abundance	South Lake	oasis	Di
Sing	bay	Boshuo Road	In the fall	Fawer Linhe Bay
Attic	Heating costs	people	plate	Ginkgo
barbecue	Rescue	Full	The delay	Street
family dependents' dormitory	Heating company	wind	South Lake	Filing
Outgoing	household	Happy	Traffic jam	Real estate
Saturday	Record	passenger transport	Chongqing Road	valley
Maple	Wan Street	City	Mountain village	Chinese Catalpa
East New Road	Westlife	Black waterway	Return	Folk music
Department of Transportation	Truck	No property	tsinghua	Take out
Above	suddenly	Leak	City	Italy
In an emergency	year	Property right	Window	It's sb.'s turn.
Relative	Market	The eight district	Train	tuyere
Parking Rate	Polluted air	Traffic accident	Bright pearl	soot
Willow	Vegetables	Half	drop	Plate
Yanminghu	Bungalow	Bus factory	station	flood prevention
Now	In front of the building	Stacking	Traffic jam	tube
at least	Stove	through	Complete	Linhe scenery
submit	Changchun	On the road	State tax	Future
Yingbin Road	orchid	Min Heung	West China Road	Nong'an Road
Finance	common	Xinzhuang Town	China	A wide field
Comprehensive building	Mittertor	Fenglin	Jincheng Street	gentleman
traffic police brigade	Sen Yang Lu	Paint	Xinhua Road	Weng
Whole family	collect	law enforcement officials	to	ozone
Enter into	still	existence	outdoor	Mangal Township
Geothermal	One after another	stop	Abuse	Fangniugou town
Do not give	Strengthen management	The Yellow River Road	Half	Birch
The road	spot	The four district	Forest	Lease fee
Water	Home village	to	Power	tin
Dong Bei Jie	Train	Corn	intersection	Shi
Prostitution	Adverse	accord with	Worry	From today
still have	display	Shuangde township	Keelung North Street	More than a month
prominent	Power company	The road	Happy	Scenery
far east	Demolition	rice	Tiebei	Signal lamp
Very fast	wide	machining	Hao	Sing
Changling	total	The owner	card	orchard
Zhonghaishuian	Developers	Star	Daily life	blue
Cure	state	The eastern sky road	smoke	Independence Street
Zhanjiang Road	Vehicle Lane	responsibility	procedures	Roast Lamb Leg
Mr Ho	Destination	Cloth town	This	Big chimney
University City	Labor ability	Construction side	The eight district	Peace Road
Four years	A drain	Home village	More than a month	Roll
Nongda	Glory	straight	Two North Road	in use
Start	get a share	Spring City -- Kunming	inspect	Doubt is
Animal husbandry	Scenery	Service attitude	Set up	factory
Not use	Water pipe	Real estate	Two	Ride
Housing resources	Divided	Triumph	Wan Street	Airport
Left	Six	Two	Appraisal	Bypass
late at night	Central Street	Dangerous	Night	science and technology
Vice-	Student	very	Construction site	Willow shadow home
Abundance	The investigation	Three road	Heshun	an ensemble of heroes or outstanding workers
mouth	On the ground	Linhe Scenic Area	Xi	About
Bus	Maxell	private	Park	Guilin Road
capital of Jin dynasty	The door	Low rent housing	There was no bolt	legal means
graduation	Thailand	Wan Fu Jie	Wan Fu Jie	Blue
Slaughter	new path	suddenly	problem	On stage
Attended	Route	Zhao	Induction card	Xinhua News
Tonghua Road	A	Yes	Software	year
Mr. Liu	gold	crack	law enforcement officials	countryside
embankment	Shun Tong District	find	Pay	mud
Graduate	Purchase	Doubt is	towards	Taipei
member	The measure of area	Quadrel	City Garden District	No.
high yield	hour	Heilin town	Hospitalization	start
Qimao City	Return water	Heshun	fly	morning
Societe Generale	underground	Shed	this	I board
City games	Emerald Bay	Shamchun Street	Light rail	card
The	Loong	Shuangfeng	benzene	The
fresh	Standard	Not to	because	Songliao Committee
Raise	Black waterway	close	Environmental Science	Flynn
West Fourth Street	Uneven	inspect	East Bridge	Local
water-control bureau	Country	Natural gas	Low rent housing	Workers Street
Donggang	Big slope town	Endeavour Township	Kitchen	Each Shang
Repair	Huan Cheng Xiang	Rental	The stove	Municipal Civil Affairs Bureau
Sun City	Xinli Town	Get into	Spring City -- Kunming	Quite a lot
cook	curriculum	mouth	Appear	The North Sea
Shandong	Car	many times	drought	from
Diamonds	Normal life	Hsinchu Road	armed police	Yinma River
Heating costs	Yu	Environmental Science	energy	Haikou Road
Villa	plus	Bluestone Road	Liberation Road	rhyme
public prosecution	around	structure	Potholes	member
furfural	overload	Two street	Xinli City	The two district
husband	adjustment	Hedong Road	West side	Along the river
anhydrous	Changji	Student	Main pipe	Lu
mediate	housing	Shanty towns	Sanitation	load
Shed town	Ride	One yuan	China City	open
He Zhen Si	shed	Prosperity	4th Ring Rd	Idle
Min Jia Zhen	Free of charge	armed police	Deceleration	Water storage
body	Others	factory	Play music	rotation
Xinli village	High-level	Mansion	Yi	Fire facilities
Suburb	Contain	exhibition	Kunshan Road	land
somewhat	Arrive	Changji	new path	Xiangyang
grow	school bus	Is	illegal	Tai-an
Signal lamp	Small South Street	Town government	Quadrel	Yushu City
West	Work	Cut down	Sun City	Double temple village
patience	Dafangshen town	coach	Nine road	Tomorrow
Legitimate rights and interests	Flourishing	Small boiler	a week	Min Jia Zhen
Silicon Valley Street	armed police	Combat drought	Section	play
With Kang	return	outdoor	Xinhua News	Taipei Street
Hot pot	drought	specific	primary	Bond
henceforth	Shutdown	plan	Societe Generale	Jeeves
Changqing Village	price	only	Zhao	Righteousness and road
Tractor factory	Municipal Department	Work	hour	Yuhang
Beautiful	drinking water	In the year	suddenly	At
Business license	The car	Farm	Pudong Road	Left
Along the river	responsibility	Three	spend	Freight transport
Self-improvement Street	Public green space	Qimao City	evening	Attended
The door	Three road	and	rice	Not use
Yongchun town	neighbor	Bohr	Changqing Village	City games
These years	Patient	Jincheng Street	The seven district	Wantong
Shamchun Street	oneself	strong	Pedestrian Ways	Thermoelectricity
Countryside	Good health	stone	Student	Air pollution
Samsung	Railway	One side	South St	sauce
earth	road	Not grant	No property	Happen
coal	writing	Here	Scenery	Qinghai Street
Feng	damage	Stove	Total	Jianhe Street
Cable	Flames	Changchun	belong to	Cloud crane Street
Speed	Jeeves	Rong	build	New homes
Police	direct	inform	I board	Tenth
East Street	Per hour	Strengthen management	Roof	Tracy
Now think	plum	Van	This	Albert
West Xinxiang	Indus	spend	Corn	Parking lot
Chongqing	Keelung North Street	City Garden District	No property management	Traders
water stored	Plan	water resource	by	Nine road
Tailai Street	Guangde Street	Main pipe	exhibition	South alley
sand	Beautiful	South alley	valve	Driving
ancient	Triumph	irrigation	Environmental sanitation worker	Detachment
Pipeline leakage	No water	Jinchuan Street	near	Villager home
The	Fish pond	distance	Zhu	annually
form	Ching Ming Street	Have jurisdiction over	Covers an area of	Qingchuan Road
end	Two street	Sen Yang Lu	Mansion	Hsinchu
Jian Zheng Lu	Sell off	Dragon	Rear	Self-improvement Street
Articles	Under the bridge	Villa	A	Century Avenue
Employing unit	Abandoned pipe	Pile up	private	Leaking
South alley	Liquid gas	Right off	bill	voice
ocean	Kam waterway	Answer	in	Xinhua Road
register	Members	scattered	Hedong Road	red flag
Anju District	Van	however	City	voucher
Qingchuan Road	husband	North Gate	rise	Resident home
Xiangyang	Night	everyday	Valemount	Happy
colour	Xingyu group	Treatment	Tong Yang Road	service
Cao	City	Chong Zhi Hutong	Hill Street	The four district
Turn a corner	Five	Dan	crack	Prosperity Road
Green	Underway	Three towns	Lay	Administrative Committee
C	Yearly inspection	Prosperous district	Highland	Sui Road
Approval	Shamchun Street	Return water	Doubt is	Ki Lung Street
group	Dove	belong to	Advance Street	Chutan
Jianhe Street	notice	Peace Avenue	jia cun	Drinking
Barricade	Office Building	Spring Festival	Kaoshan town	Iron
Application	grain	Keep warm	Stacking	hit
Green hill	first	a week	belt	collective registered residence
LAN Jia Zhen	local	Shun Xiang	Nanshan	auxiliary
Radio Street	Experimental Primary School	Construction site	Traffic	the whole responsibility
Grooming	transit	Abuse	Strengthen management	Spring Street
Construction site	Debris	Fume extractor	Disturb	near
Sealed	beautiful	Unicom	Rich Fengzhen	loan
chemical fertilizer	Qinghe	Upward	Hsinchu Road	Water
reduce	Labor contract	morning	Reply	high school
Dongxing	Service attitude	Societe Generale	Bluestone Road	Guangde Street
Bearing	Seat	Mobile phone	Natural gas	Pipe network transformation
steam	Location	supply	fall off	bay
Villa	Golden	Hospital	Be used for	poplar
new moon	Freeze	Installation fee	Primary school	distance
Inflammable Materials	Daily life	Organize gambling	scene	Direct subsidy
Wave mud town	direction	hand over	Ten	Basis
Table tennis	Son	Happen	Daqing	Loudspeaker box
fishing	treatment	Divided	Keep warm	Half a month
Jiutai trade and Industry Bureau	Phoenix	coal	The car	dew
catch	Design	farmland	Nong'an North Street	Yangpu Avenue
Natural gas	Peace Avenue	housing	Construction side	police
visit sb.	Taipei	drop	Bungalow	Clear water
Jingyue District	Seven	black	Boiler burning	Villa
Replacement	Okay	Evolution Street	Reimbursement	tile
Next year	Fuyu Road	land use	Qingfeng Road	orchid
Detachment	Every month	Fuyu Road	Bohr	security
Cloud crane Street	Pay	card	See	Happiness
Newtown Street	water	Yunshan	The Yellow River Road	Changchun City
tile	Front Gate before	Destination	waste	street lamp
machine	Park	Rose	irrigation	Two
sandalwood	On the road	Grill	Pipe network transformation	Continued
inoculation	The whole building	Labor ability	Yulin	fragrant
Charge for water	participate in	sandalwood	Shamchun Street	Evolution Street
water supply	Dig basement	new	Shi	Permit
Dahua	fire	ten thousand	Continued	live
Inside park	gambling	Hometown	Jincheng Street	double
Dilapidated	rain	blue	Shanty towns	slow
modify	program	Wanjinta township	No.	eye
kernel	species	Yellow circle	insufficient	Zero kilometer
Sunshine Road	Changping Street	I board	Contracted to	upon boarding
agricultural machinery	solid	Suburb	ride	Practice
smoke	Accumulated snow	Motor Lane	Supermarket	Administrative Office
my family	pump	Longjia town	Arbitrary charges	finish an examination
A make-up exam	A steel bar	beforehand	Dog	EXIT
Fraud	base station	Xinli City	That's ok	A make-up exam
Student	home	Construction waste	Key	nail
Sophomore	Residential building	square	Get into	Household register
School	Disturb	primary	Shed	Hongqiao
Parking space	pot	Sunshine Road	company	green
Bath	Deceleration	wall	after	son
Lease	valve	Development	repair	Unqualified
Money road	From today	Daily life	spring	Chongqing Road
Ji Sheng District	Stop the heat	One after another	Experimental Primary School	Sweet-scented osmanthus
Sweet-scented osmanthus	hotel	price	first	Money road
XinDa	Open type	A	Adams	All night long
ridge	Construction team	Operate	Raise	Dong Yi Hu Tong
University	Following the	College gate	Not grant	Fengshun Street
Operation	cover	Adverse	Not to	Residents of the corridor
Optical fiber	close	Contrary to	Have jurisdiction over	Shuangfeng
East Area	blocking	Diamonds	Zhongtian	Paradise Road
Arrived	ice	arrange	Ride	Soviet
Baijulu	Xiangyang	shed	Lu Hui International City	belt
Disturb	Xinglong Town	heat preservation	Tan	Diamonds
Remove	sewage	feldspar	On the road	BI
North Lake	One side	oasis	traffic order	Aquatic
Watt-hour meter	sell to	state	scattered	Greenland
release	Receive to	free	Answer	Siping Road
Heating pipe	Haikou Road	underground	Yes	new moon
legal system	energy	Yueyang Street	Airport	Sky wave
Can	Shu	Meters of sand	substitution	Boiler Room
first	Shuangfeng	overload	Peng	Persuasion Education
Garbage truck	retire	task	Real estate	Eleven District
should	Bian Gang Xiang	Sen	Municipal	Central District
auxiliary	Smelly	heat	Tricycle	Fragrant grass
Exhibition Street	China City	Heating quality	Warm Garden District	West
Injury on-the-Job	Upward	Hao	fuel	Waste
Iron	Rong	water stored	supply	Prior
Headmaster	Be affected	bill	License plate	Get ready
glory	The four district	melt	Hao	Cooperative medical service
tool	ginger	China City	coal	Labor Park
Rose	reach	Rose	The door	For a long time
Cross the street	Assigned to	Morning	Temperature measurement	A
Degree of heat	Bank	Lanshan	Shuangfeng	reach
Turn	this	The case	underground	insufficient
Call the police	Rain	Country	Blessing	Stolen
Power plant	Three	Kazakhstan	Driver	raise
Animal husbandry	shop	Primary school	Tailai Street	Repair
Gardener Garden	occupy	The investigation	Peace	receipt
light path	Hospital of traditional Chinese Medicine	Progress	So far no bolt	House
Happiness	Come on	Changbai Road	Dan	College gate
Strike	Kindergarten	Train	In	refund
Haoyue Road	labour	relevant departments	Empty	deduction
Xi'an Hutong	layer	See	state	In the air
Female sex	Ban	spring	Waste	Edge trimming
collar	Changchun City	Kam waterway	Get ready	Kangtai paradise
Yongchun Road	Passenger company	Forest	store	Kitchenware
Unable	beforehand	new path	Grill	Work schedule
Home Furnishing	cattle	Hot pot	Speed	Cupboard
River course	TRUE	Chongqing Hutong	Here	Fei
No personnel	land use	when	accord with	Wei
Run	between	grain	Hospital	Long
Dial	stop	woodland	Enforcement Bureau	think
Name list	Boom	Nong'an North Street	Fuyu Road	Call sb names
be badly off	Unicom	again	regard	technical college
Hurt	Monitor	Registered residence	End	end
Relocation compensation	Speed	Lay	Standard is	Passenger car
traffic police	network	Accumulated snow	Extension	In
In the fall	business	dew	Pingyang Street	Taxi
A word	engineering construction	in	stone	Taxi
Traffic	Motor Lane	Branch Office	Wang	Place
Notarization	increase	Take an exam	platform	Down
Outside	Destruction	Dong Bei Jie	Prove	To load
High	Cheng Zi	Dig basement	still	luggage
Jilin Road	youth	state	embankment	Fee
Eight mile Castle	Rich Fengzhen	Gongpeng town	Prosperous village	Registration fee
Thief	county	Gong	Farm	Passenger
Peninsula	Farm	Yuxi Street	I	Xi'an square
sound	public	He Xin Zhen	Net court District	The police
Several	Pakistan	regard	Peace Avenue	A
Accident	Fulongquan town	belt	Digging	Household register
satisfy	Ji Zhen Zhen	Haruki	do	game
Castle Peak	group	waste	first	Huadian Street
Building	Rush to repair	Traffic jam	Linjiacun	Fuyu Road
Sendai Street	The number is	Zhuo	responsibility	South Lake
Tailai District	passenger transport	The whole building	stage	Lanshan
Endeavour Township	Pro	Thick smoke	The four district	Qinghai
Lok Kwan Street	Satellite square	because	reservoir	Justice and alley
Cherry blossoms	A farmer	Taipei	Open type	Ou Feng Garden District
construction project	Rural power	Drought severity	V	Clear Street Office
gules	Force	captain	Xiaoshan Street	Immediately go
Dongcheng	industry	Boiler burning	School	European Garden
Animal	forever	Airport	plum	metallurgy
right	Rose	media	Uneven	No.
Philip	Forest	Abandoned pipe	loan	ride
At home	Criminal suspect	Report	Yong-an Township	Tricycle
From this year	Wounded	Waste	shed	East Kang District
Apple	politics	Appraisal	Satellite square	Line pipe
Traffic team	within four walls	first	captain	Middle East market
Expert	Worker	Nanyang Road	Contrary to	Let
Bei'an District	business	embankment	Cui	Party member
talent	the five ways of passing through the cycle of existence	Changqing	county	Lean on
China City	Stolen	genus	Small South Street	Rich village
The food market	Heating quality	Sell off	side	Chongwen Road
Arrears	where	Particularly large	Thermoelectricity	Qingpu Road
Xichang District	load	Roof	Installation fee	Jin Yang Road
Leisure time	hall	Meng	Treatment	Springfield Road
all	rise	Gambling	Spring Festival	Garden
Phoenix Garden District	Death	hotel	industry	Kai Tai
Will	Cui	Driver	Public green space	Five alley
Notice	view	Heating is not hot	housing	Safety appraisal
horn	arrange	Heshun Street	Yueyang Street	Come
entertainment	Hear nothing of	field	Harbour	Car
Forestry	Yet	Lately	Cut down	Farm
The car	Song	Name	Tuition	Good health
trachea	police	School	Area for development	lime
capital	Zhang	Sell	poplar	Cement plant
mix	Bearing wall	Also	engineering construction	Fan
fish	heat preservation	Force	Has not opened	Satellite square
Green Park	Parent	youth	passenger transport	Wide flat road
Tap water pipe	judicial	Front Gate before	indoor	The village
Wa	Cottage Area	exterior wall	media	Not pay
Drought	substitution	Opinion	Rental	engineering
Sag	Field	Enforcement Bureau	Shandong	team
Shuangfeng	examining and approving formalities	Sunshine	Cheng	Carnival
Discharge cargo	pipe network	Worker peasant Road	relatives	Singapore
Yangpu Street	Hurt	Mission Hill Street	Town government	Le
Perfume	Natural gas	Stone	water resource	Yongan factory
ecology	Toll collector	transition	Open space	CPPCC
Academic Building	Branch Office	License plate	The two district	Indo American Valley
Wan Fu Jie	Work shed	gambling	One after another	Suburban line car
Paradise Road	Manhole cover	household	household	Unreasonable charges
Final	State tax	Tian	Paradise Road	hearing
Adjustable pressure	muddy road	site	Black waterway	Low rent housing
Grain depot	Safety	Harbour	direction	Worker peasant Road
wood	dig	side	damage	king
Only	Zhongtian	So far no bolt	Others	Scenery
as usual	Wide flat road	loan	barbecue	Liberty Garden District
Boxue Road	Prove	Power	science and technology	load and unload a ship
Crush	Villa	Polluted air	Two street	Rock Road
eat	Pile up	Empty	Adverse	Happy Township
Village cadres	smoke	Teacher	Dragon	river
traffic accident	Have jurisdiction over	Cheng	Chong Zhi Hutong	green light
delay	director	Software	ticket	Charge an Opponent
Director of an Institute	social security	This	Thick smoke	Traffic rules
South Lake Road	Cable	Municipal	Right off	first aid
armed police	Full name	Clear water	Take	Raise
Tongde Road	Jincheng Street	The seven district	Chauffeured car	Luxury cars mall
Elm	column	plum	Star	A treble
water	television	science and technology	Lanshan	Letao
Under the bridge	install	fuel	Two or three cell	Police car
Contract	Often have	household	License number	More than
Unite	stick	Be damaged	blue	Often
west Lake road	Air quality	Cheng Zi	Household register	Haikou Garden District
unhealthy	Treasure	Shi	Gas pipeline	north and south
Access control	Law enforcement unit	The stove	Returning farmland to forest	The Xinkai River area
Liu	sheep	Monitor	Chongqing Hutong	In the county
Four channel	Pipeline leakage	Personal information	Taipei	Go through
Not accept	color	More than a month	plan	Three Taiwan
many	repair	Motor Lane	Renovation	rod
Deal with according to law	clove	Disturb	Three towns	Shun Shun Garden
ah	Come	provide	Changji	Four street
complex	Raise	production	Sen	An era
respect	Play music	substitution	Noise	Colt
Agricultural Expo	Qi	Rich Fengzhen	woodland	house
stink	too	Real estate	structure	Pickled cabbage resembling sauerkraut
West Town	foodstuff	run	East Station	hidden danger
Choking	newly developed	In	Endeavour Township	pressure
After midnight	Lanshan	industry	The eastern sky road	Water pipe
Be used as	wire	Petition	Office	Also not clear
Harmonious	Flynn	Rural power	Come	stop
Farm	barbecue	Play music	Purchase	Tonghua Road
Graze cattle	capital	Standard is	Green belt	benefit the people
Return pipe	Pay	Place	From today	drop
Haikou Road	No	Has not opened	sandalwood	Kang
Wuhan Road	Feng	Golden	Heating quality	Parking fees
Entrance	time	Boom	Permit	Wantong District
Body	The eastern sky road	common	Hot pot	Acer
window	Changchun	East three	Yet	Kunming
Long road	Changbai Road	Retail sales	only for	Oil cake
Three	Gas pipeline	No	adjustment	Pine
Assign	Prior	indoor	Money	Farmers
Yu	blue	No water	Sunshine Road	Residential building
Affected	Qing	Conduct	Abandoned pipe	Traffic police detachment
Administrative sanction	Particularly large	Fumin Street	collect	After
atmosphere	The age of	Arbitrary charges	source	End
high virtue	The dirt road	Open type	etc.	Li
Vegetable field	Issue	once	Route	Nanhu road
heating fee	Workers	Freeze	World	Longevity
centimeter	top	Money	Trade Centre	Huang
Everywhere	country	Give reply	Beauty	Beishan
Qin	Spring Festival	Eight	Fast	Apricot tree
Jinchuan Street	genus	Title Certificate	Bond	Pinghu town
Operate	Raise	Two years	Ching Ming Street	official horses
Obtain evidence	bone	whole course	Open seven area	Golden Village
Plastic bag	Heating is not hot	power failure	Title Certificate	Spring
Future man	Bus factory	Net court District	balcony	One day
Traffic light	demand	Taoyuan	Pipeline leakage	Qiu family District
Experimental Primary School	farmland	year	establish	Huatai
In this	science and technology	Household register	The town of Tamu	Wuxing village
Also very	Xin	Installation fee	Xinzhou	Nanjing Street
Hotel	Halfway	South Lake Road	Classic	Tsai Village
At school	arbitration	Record	hand over	OCT
License plate	store	License number	Pass	Poly Roland Valley
Too high	Water pump	by a river	Work	Tan
west station	Every night	Right	owe	Fuyang
sunlight	Without authorization	Pearl of the Orient	participate in	Friendly village
Clean water	Clean	Five road	paint	Stan
Changxin Street	clear	Environmental sanitation worker	Handsome Township	In Rhine County
Lu	Reason	Intolerable	In an emergency	Day
Police Station	lighting	procedures	Pine Road	orange
sign up	Arbitrary charges	The car	dongfeng road	Orange
wasteland	Land requisition	Reimbursement	Nine Street	Rectification opinions
whereabouts unknown	produce	Not hot	Zhu City sub town	Personnel
Civil administration	Sooner or later	Peninsula	Monitor	Warbler
consumption	section	present	Sell	Agricultural Expo
Dead	Land Bureau	smoke	Unicom	reach
Dan	Societe Generale	Qi	Home village	Peel
Seek help	box	No.	High-level	Orchard or garden
Punch	taste	rhyme	Riverside District	In Nong'an County
block	Total	Complete	Mission Hill Street	Baba barrier
Lost	Dog	Open air	Changqing	Three gang
commonly	Kunshan Road	High-level	Low water pressure	Haikou Garden
Washington	Veterans	Squadron	core	Anlong Village
Advance Street	Tan	group	Water consumption	Jubao home
Yu	Personal information	Deceleration	Flynn	Guanghua
Famous	Building structure	poplar	state	After
exceed	Advance Street	Often have	dew	Sambo
goods	Experimental Middle School	Valemount	Villa	Cock
groundwater	deliberately	Tong Yang Road	Austria	Aurora Street
To develop	well	Hill Street	Eight	Four families
Home	Resident home	Lu Hui International City	work	Jiutai Public Security Bureau
Contract	by a river	old	machine	Table tennis
The seven district	Vehicle administrative office	benefit	Personal information	fishing
hydropower	Bypass	Cheng Zi Jie	Elm Street	Jiutai trade and Industry Bureau
Residence permit	core	ride	Three Shing Road	Drought severity
Also in	Don't let	West Chaoyang Road	household	Three
Dongling Street	fuel	distribution	fish	Du
especially	North Gate	adjustment	The dirt road	Yongan
A product	Parked in	damage	Good health	Guangfu Road
carry	Glass	V	Country	case
Bond	Software	Changqing Village	Be damaged	Anticorrosive
Two water supply	Europe	Treasure	No water	Poly Lily Bay Area
Apply for	Written	Highland	Homes	Danyang
Cylinder	One yuan	Must	Local government	Employment
Jinjiang	traffic safety	Pass	Freeze	Yatai group
From today	Do business	personnel	Stone	demand
damage	Noodles	Liu	Dig basement	Noise nuisance
Four road	Fume extractor	Pear Village	Perform	Ming waterway
Traffic jam	Jia Gou	valve	Labor ability	Mom
Tender	Changqing	Li	horn	Mars
Vehicle	fast	Five road	Upward	Smoke vent
stone	poetry	jia cun	Completely solve	Do business
Jin Xi Lu	Container	Yong-an Township	No.	Control flood
Lover in	word	tile	Intersection	Aetna
Republic	Changqing Village	Nanshan	Basic heat cost	Clear mouth town
Crops	ancient	respect	One side	screen
Drill	Overdue	Be launched	Agree	canal
go to	Lose	Austria	Triumph	Cut off
some	brand	Four street	demand	Roar
Anqing Road	Pay	Small South Street	Fu Feng Town	low altitude
Airport	Area 1	Architecture	The same way	Not up
encounter	lease	East New Road	Study	Yangshu
Muddy	Lover	tree	The investigation	China and South Korea
Following the	Sent to	Not any	Van	And face
The Yangtze River	Car	CITIC	The case	signal
Wan Xin Garden	Garden	Key	Regulations	Move back
To update	Squadron	through	Prostitution	Little Captain
Premises Bureau	Not hot	pipe network	power failure	Fenshui Village
ash	Paradise Road	East Road	Guangde Street	Dandong Road
A tree	Insurance	gram	distance	saddle
legitimate	In the year	Dog	Smelly	Jinyang
call	far	Labor Park	Sijiqing	The Liujiang River
Yan	dew	Zhongtian	police	East six
Fine	everyday	Guangde Street	layer	Keelung North Street
Industrial and Commercial Bank of China	Two or three cell	Riverside District	however	yellow
pool	satellite	company	farmland	Transcend
post	Nine	Ten	only	Avant-garde
pond	Cross the street	Wantong	Parked in	animation
Easy road	Tailai Street	electric	Bei'an Road	sand table
Notice	A kitchen stove	normal university	Report	Yi
Qinglong Road	Sewer pipe	Protect	Front Gate before	Name
Medicare card	Prostitution	Fei	Divided	Cambridge Garden
Vanguard	inconvenient	Tricycle	Kam waterway	Fountain
solid	Classic	Truck	foreign	many happy returns
Two or three cell	hair	Longquan	distribution	High tech Zone Government
A sunny day	At home	Westlife	Suburb	passenger transport
Zhao	contract	Mittertor	close	inspect
Half a month	Very low	Maxell	Bus factory	The southern section of
New installation	Protect	Righteousness and road	Three road	progress
Instruct	Shop	Abandoned property management	Every night	Jin
control	Automobile Industry Development Zone	work	today	irrigation
ride	Yi	East Kang District	Return water	The three District
Wu	refund	Dirt	Prior	Digging
IKEA	Wait	West Town	Golden	fair
Dormitory	Not true	Along the river	Evolution Street	height
order	Four	whereabouts unknown	proposal	Air conditioner
Installed in the	Mining	county	Branch Office	Monitor
new path	staff	Yet	to	home
Fang	West Town	Gas pipeline	Clear water	East two
transport	fund	Come	The car	State Street
currency	Two	verify	year	build
sign	mother	time	A	The more
Stand	Closed	Between	orchid	strong
Not all	New rural	normal	Wide flat road	Smelly
Xi Kang Road	Yellow circle	Soviet	Beautiful	floor
Sewage	Law	where	Hygiene	Do not give
Catch	economic development	Tractor factory	Pull	spring
Evolution Street	Hao	Sun City	rhyme	Dragon
review	Sincerity	Office	Haruki	government
Bearing	upgrade	Purchase	He Xin Zhen	Daily life
refund	remember	Large community	genus	Light rail
Fan	source	Prostitution	Kazakhstan	There is no water
Changsha	Chong's	Wide flat road	Taxi management	Estimate
energy	Morrison	bone	Freeman Street	material
Expand	Min Heung	By	gambling	The Dragon Boat Festival
Independent	Xinzhuang Town	Homes	Morning	Flowing water
Hongqi Village	Check	All	and	Shamchun Street
Built in	Similar	More than	heat preservation	Five trees
Also not clear	Abandoned property management	the third of the three legendary emperors who created the Chinese state	land use	Liu Zhen
Park	Hot pot	Wing On Street	Service attitude	Bao Shou town
The second day	Dan	Without authorization	The whole building	bean
Righteousness and road	Hometown	The car	South alley	Group leader
Go to	Wa	Don't let	passageway	Healthy road
Bath	Pagoda	Fu Feng Town	father	Yu Jia
Age	Sand	The same way	Qi	Perform
small-scale	rotation	Agree	arrange	Contain
Also deal	Civil Affairs Bureau	Returning farmland to forest	Zhuo	supply
After completion	Not bright	horn	ten thousand	One after another
Move out	change	Voluntarily	when	Chong Zhi Hutong
FAW	which	Construction team	Haikou Road	water tank
poplar	Deposit	Thermoelectricity	Diamonds	Veteran cadre
Practice	a week	Study	cover	My city
Meihekou	Dirt	The dirt road	black	Xiangyang
Drain	Gardens	time	electric	Ideal country
Adult	discharge	Locomotive Works	Heating costs	trachea
Two North Road	tool	peace	Zhenxing Road	West Canton District
early	Summer	Traffic jam	Hui	Hui Gong Road
Thermal Group	peak	Get ready	Motor Lane	west station
Will	complete	relatives	Five	Close
paint	Bluestone Road	Yulin	Car	city image
Subsidy	leak	Ji Shun Street	after	door
Rich Fengzhen	Yang	today	Heating is not hot	Replace meter
Transformer	Collapse	The nine district	Morning	Start alley
Jingyang Road	emotion	Perform	Wantong	Leshan town
Turn right	Repair	Anderson Street	youth	Lake Street
be supposed to	Bureau of Education	Chong's	wall	Chaoyang District
Commercial Street	sandalwood	Extremely	Accumulated snow	Self
Take out	Blessing	Indus	Changchun	Cherry blossoms
Italy	Also not clear	lease	Yi	valve
Environment pollution	Xu	Haikou Road	deduction	Returning farmland to forest
Open air	A block	father	shop	Changqing
youth	Computer	Every night	The name	attitude
that	Di	Cheng	On the sidewalk	In the fire
Bypass	Chang	Area for development	Not hot	The best way
compare	Sunshine Road	Feng	feldspar	Quiet
Changed to	Advertisement	Small	Wa	West District
machining	network	Tan	Pile up	Yongji
move	Ding	sewage	There is water	West Three Street
Oil cake	outdoor	TRUE	Must	Good
The East Ring Road	Bus	Above	Taoyuan	Combat drought
Mark	Family	Digging	grain	Century Square
yellow	Ring	The door	Gaming machine	Xin
Jingwei Road	Stacking	When	Cheng Xi Xiang	wood
clinic	steal	Pingyang Street	Intermittent	The line
It's sb.'s turn.	Meng	police	Washington	According to
The car	low	Flynn	Combat drought	secrecy
Acquisition station	public	Pay	Petition	secretary
Ying	Bohr	Smelly	lighting	Village committee
Open the door	window	Bond	The home	Halfway
Yongxing	Wang	Many years	new	room temperature
For ages	Completely solve	Cottage Area	Three	Resident home
The eight district	pay	burn	Its mother	Today
Bandung	Lawn	owe	His father	Elevator.
Become	Connect	time	Five road	drought
Sand	Street food market	direction	Cheng Zi	Beaten
Well	waist	Iron	Grain depot	Be named as
Police	The workers	collect	Sunshine	Room
Loading and unloading	civil	platform	tree	Qi
Waterproof layer	Life	Rescue	Facing right	Nine
copy	rainbow	Century Square	Lin Yuan Road	price
Luck	Have to	Has	Chi	Single
Principle	Art	Local government	Under the bridge	fine
Living conditions	In	pump	Parent	The name
Excellent	Zijin	Villa	In the year	Current
Ang	Hsinchu Road	Induction card	Two years	East New Road
Dog	Sell	Halfway	gram	Tractor factory
life	midnight	Ten	Sell off	Mercedes Benz
Too low	No.	Dissatisfaction	user	triangle
Water pipe	Teng	Parking lot	transition	pedestrian
Evacuate	rhyme	Very low	pipe network	Renovation
The autumn harvest	Secondary	matter	personnel	primary
aeration	Endeavour Township	Stop the heat	want	Replacement
Haier	voucher	Chi	Qian'an	Hit
Lawyer	Mao	Shandong	by a river	Cross the street
Mouse	Pearl of the Orient	reservoir	Jinchuan Street	The police officer
An assembly	License number	Good health	On the ground	Highway
ceremony	License plate	Summer	Solve as soon as possible	Li Wang Kang Jing
License	Answer	lock	Drought severity	Donggang Village
country	Effect	Washington	market	Withdraw
Chekiang Road	Dragon	Garden District	Pearl of the Orient	Locomotive Works
Sports Institute	Wei	Thermotics Inc	free	youth
frame	Warm Garden District	winter	working hours	Peninsula
Dawn village	Vegetables	after	Longquan	Mountain villa
Zhuo	Thermotics Inc	Changchun Railway Station	Installation completed	compensate for
To	TOILET	From today	A disability	place
tuyere	Hygiene	Come to know	Resident water	Pear Village
Boss	Five	Freeman Street	Pei	Sanhe
A	Iron	Basic heat cost	common	time-expired soldier
finance	receipt	Chongqing District	business	The eastern sky road
By time	fish	Experimental Primary School	Boom	District Government
data	Gas tank	Air pollution	Sichuan	place
soot	Suffer	Qian'an	Dehui Road	Cultivation
Electric welding	many	give	Along the river	Each
cost	Positive	Area 1	business	Patriotic Village
Insurance	hand over	No results	Often have	Choi Street
Single	Outage	Tuition	Righteousness and road	public sanitation fee
Yesterday afternoon	free	traffic safety	West	Di
natural	Lu Hui International City	Noise	Force	kuo
Add to	Agreement	Linjiacun	distance	Ring Rd
wind	Evolution Street	Warbler	overload	Now
Qualifications	Home	Pull	On this matter	seedling
Dispute	Administrative department	Installation completed	group	Agricultural Expo
Early market	office	West Rd	Mittertor	high yield
South	On this matter	Xiaoshan Street	sewage	Oriental Plaza
Inside the city	West Rd	Liberty Garden District	Westlife	Galaxy home
Changjiang Road	Standard is	person	Five road	Optical fiber
Left	Transformer	Europe	once	politics
Leave school	Two years	body	Progress	Smell
First	Adult	Municipal Department	Tonghua Road	Zhuhai
judicial	Worry	East Station	No	School building
long time	Police	On this matter	but	Five
industry	Has	Lily	Cottage Area	Green hill
Lucky Street	Already existing	angry	load	a week
Bus group	When	Dongxing	Go through	Samsung
Complete	focus	as	development company	Springs of water
Below	Building	Taxi management	Truck	The car
look for sb.	Meters of sand	Dehui Road	Migrant workers	Arrive
coal	The three District	Public telephone	Xin	Freedom Road
Shangdu	Optical fiber	development company	Treasure	Fire Engine Access
Replaced	School	Yi	lease	Discontinuity
facilitate	Security staff	Garbage fees	West Town	Become yellow
May not	East Road	Give	section	only for
Satellite square	In especial	Construction schedule	the third of the three legendary emperors who created the Chinese state	Bar
Keelung North Street	Three	Qing Lin Lu	square	kitchen
The mayor	on the stage	Establishment	Has	Cooking
Busy	urban construction	Intersection	Right	base station
Luoyang Road	horn	No	East New Road	gas
A few	Leave school	People square	Worker peasant Road	shop
Ride	Build up	Temperature measurement	Feng	Kitchen
A lot of people	Architecture	Pro	Particularly large	The floor
Vehicle administrative office	Affect to	nothing	Stop the heat	olive
place	House property	rich	Garbage fees	reach as far as
Without authorization	peace	Kaoshan town	screen	rainbow
Mental disease	End	logistics	normal university	high
One side	Ms. Yin	End	College gate	clean
Ding	deposit	Reply	Bypass	characteristic
objective	Wei	West	triangle	The petition
print	Installed	Hao	Ledong District	Ma
Tiebei	oasis	yellow	repair	Suburb
Warren District	lamp	Grain depot	taste	Drainage ditch
Dismiss	school	Hui	Nigeria	too
discharge	subsidy	Closed	South side	pipe network
compensate for	Come to know	wide	burning	Green belt
In the new	Court	Pearl District	Workers	Okay
Do not post	equipment	Not open	Five	Ginza
repayment	Cheng	lighting	Water pipe	Victory Street
Workers Street	Same day	city	Garden District	shadow
easy	Rear	In especial	Record	New village
The beauty of the city	Worker peasant Road	Built in	traffic safety	North ten
epidemic prevention	spread	Wang	Rural power	Nenjiang Road
Come on	Stand	Sichuan	Zhenyu Street	Parked in
hydraulic pressure	family members	Installed	Also not clear	Has not opened
Contain	Close	Front gate	Lover	heat
Together	Ji Shun Street	Vegetables	Opinion	People square
Driver	rise	Take	Handsome and spirited	Liaoning Road
Each Shang	Yesterday	layer	Iron	Check
West	Ge	name	treatment	Heating
commercial	Righteousness and road	Changping Street	Yesterday	metro
progress	capital of Jin dynasty	Car	A	Two or three cell
Songliao Committee	evening	A farmer	Nine	A month
Central District	Real estate	on the stage	Indus	Sent to
This file	Election	There is water	Field	South Lake Road
Smelly	Have to	Discontinuity	angry	Subsidy
Atypism	working hours	Become yellow	Not open	Datun Street
Untreated	Changchun City	shop	wide	In harness
test	Fraud	Five	Teacher	Puyang Street
Occupied	Get ready	Check	Without authorization	Qianjin Street
Bai	living	skin	Hose	fly
foot	simple	Sijiqing	tile	Changping Street
Hot weather	Intolerable	Yangpu Street	Intolerable	coal
manual	sell	Have to	reserve	Be responsible for
free	Sijiqing	within four walls	Carpooling	Drive
South Station	Measures	Intermittent	Oil supplement	Fumin Street
Coach car	payment	Month	Bypass	Lok Yeung Street
municipal public security bureau	high	Yuhang	verify	Lin Yuan
spend	Trail	Lok Yeung Street	Lately	Britain
Taiwan	Chang	Assigned	polynomial	Settle
Kuang Kuang Street	Zhuo	thorough	Forestry Station	Police
Since	Animal husbandry	Sui Road	Fire facilities	Teng
noisy	Ventilation	Little Captain	Situation	Home
Garage	Music	Period	TRUE	pool
Hei Wong	book	The Lunar New Year	Squadron	judicial
take	Riverside District	many	The red scarf Road	Brickyard
hear	Confluence	top	No	taste
Long path	business	Ki Lung Street	old	Guoxin
Built in	Unable to handle	Kitchen	Place	return
Ming De Lu	embankment	Ledong District	Worker	outdoor
rent	Cheng Xi Xiang	Survey results	West Fourth Street	free
In previous years	unit	Situation	Safety	bill
veteran	Pearl District	upper	water tank	Power
triangle	Sun	SA	logistics	examine and repair
Pungent	Anderson Street	public security	Maxell	Street food market
hair	triangle	Dismantled	Peninsula	ceremony
To serve as	Out of cell	near	Arrive	less
Pharmacy	purchase	Route	public security	Light
Mr Tung	Wantong	Yi	matter	Opened
Light rail	Hit	Datun Street	Front gate	Flint
Disable	peak	Repair	A year	hard
Wells	Nanyang Road	first	rich	Hankou Street
Pingyang	side	according to	Receive to	Three party
On stage	East New Road	hand over	time	Endeavour Township
Sincerity	Common people	Village head	program	Middle road
sewage disposal	channel	display	Changbai Road	Drain
public welfare	benefit the people	Zhang	Not true	department
powder	Accident	In an emergency	Changping Street	Transfer
Minute	Estate management	television	Reply	tough
Line	Suburb	Five	Don't let	Continent
The other day	Dustbin	Carried out	top	remember
Dongda District	Today	For a long time	Organize gambling	Passenger station
Industry	immediately	Completely solve	find	whole course
dirt road	once	Tracy	Pro	from
Criminal suspect	Locomotive Works	working hours	Double Camp Township	place
Collect	fishing	No money	Dragons	Unable
Municipal Civil Affairs Bureau	nature	cover	Dredge	Yu
sound	morning	sell	bring	Noodles
Economic technology	ozone	No.	Abandoned property management	Waste acquisition station
Also need	floor	A disability	By	scattered
device	Booth	Low water pressure	Very low	Decay
site selection	Stone	Take back	Yi	Interview
New repair	Pipe network transformation	In	Lose	Several
A second child	Unreasonable	On the sidewalk	Rescue	Wei Guang Street
cable	currency	Resident home	receipt	light industry
Windy	Water valve	Three	relevant departments	Answer
phenanthrene	Committee	Xin	Zhanjiang Road	Liu
lift	rent	West Area	Line	Strike
Rectification	Basement	Zhenyu Street	again	graduation
take	Jincheng Street	muddy road	Thermotics Inc	Fraud
Mountain villa	yellow	public	Smell	Electricity fees
The housing fund	Excited	Secondary	dust	Mountain path
Right	Not allow	Water consumption	Air pollution	Kam waterway
Chaoyang	House maintenance	Forestry Station	Sent to	Traffic jam
Ji Shun Street	file	Songyuan District	Also	group
Inside the city	place	Appoint	Hometown	exhibition
Street food market	Management expense	Taiwan	Don't give	Pipeline
Mu	room	The whole	Stolen	East wind
drug	Owner	His father	Diesel engine plant	on the basis of
Endeavour	look after	Wei	Outgoing	Spring morning
track	Trade and Industry Bureau	The home	Rooftop	Rong Guangqiao
Ling Dong	half	wide	Yang Village	Hondar
Leave behind	Branch	Wa	between	woodiness
Building safety	less	A	yellow	Light Rail West Garden
shop	Motor Lane	New homes	Name	Entertainment Plaza
sister	Primary school	sheep	Issue	Pescadores Islands
Clean	Corresponding	Wyatt	Eight Street	Green Street
Dragon	Record	Death	Dahua	Shuanglong Village
shallow	tampering	ancient	Location	Xinmin
Yu	Without reason	wood	The three District	New installation
Original script	build	A street	Four street	Half a month
rhyme	collective	establish	North Gate	Mu
Wan Street	day	Not carried	respect	view
surface	Leader	Raise	Labor Park	Body
drop	Park	Daqing	Okay	Busy
The sky road	slow	do	Ignorance	Left
Emerald	according to	Albert	Railway	build
seed	Signal tower	Home	Already existing	illegal
Willow Road	Light	look after	Xiangyang Road	strip
Winter jasmine	The factory	Sanhe	Tractor factory	collect
Senior high school entrance examination	Jade	treatment	Enlarge	Tongde Road
Tiebei Road	balcony	Positive	Construction team	West Main Street
Should be in	old age	Wounded	Dong Bei Jie	Xi Kang Road
hook	Home	Yuan	broadband	Kangping Street
Birth	Driving	Sure	pump	home
Shield	Charge	dust	concentric	Number
West Lake town	Fire facilities	Handsome and spirited	factory	Three station
courtyard	Four street	The two district	benefit the people	First
Cost is	Diamonds	Hongqiao	sell	service company
benefit	Garbage fees	Veterans	Sign	Use fee
Five days	Scrap	Are all	Shed town	Five yuan
each	number	rent	He Zhen Si	Morning
The police	field	Lin Yuan Road	Hongxing Township	suddenly
command	Organize gambling	Already existing	television	please
receipt	Riverside Township	Do business	beautiful	first
Yanshou Street	pagoda	The people's livelihood	Halfway	Hot weather
Abuse	Three towns	Huadian Street	Heshun Street	House building
Voltage	disease	Sent to	Chongqing District	Lawn
Chinese Catalpa	Name	Facing right	Not any	The three row
from then on	East Gate	Not pay	Pear Village	Parenting
ticket	straw	World	Two	Hong Kong and Macao
Wounding	In an emergency	Trade Centre	voucher	Tow
Yuanda Street	Hedong Road	Beauty	More than	Not out of the police
public sanitation fee	Smell	Water	Warbler	Mobile a
The shop	Line	capital of Jin dynasty	Agricultural Expo	whereabouts unknown
Rejection	Return	Loudspeaker box	whole course	Yan
factory	Afternoon	Shutdown	East Kang District	Construction unit
Hanging plaque	square	come	according to	Jun
waist	Jinchuan Street	Railway	Now already	Interior wall
Traffic jam	Front gate	Have to	Motor Lane	Tailai District
leap	near	Arrive	Locomotive Works	Bei'an District
Changchun citizen	South alley	clear	emotion	Phoenix Garden District
Labor Department	Supervision	Speed	seed	To develop
rod	Illegal	Wealth	Hotel	Renters
come to a dead end	Enforcement power	pool	Many years	Qinglong Road
steal	Experiment	The	nail	Wan Xin Garden
Warehouse	half	Xiangyang Road	business	Emerald
Way	Extension	What	Hear nothing of	direction
Prior	Area	fish	match	by a river
Willow	Tractor factory	One month	one person	To urge
Peasant household	default	Soliciting	where	Shop
Road charge	strand	Sky blue	Rain	establish
The South Ring Road	Along the river	Issue	Installed	sea
On Highway	The red scarf Road	return	give	feldspar
tsinghua	Appoint	Lose	South Lake Road	ancient
kinetic energy	Petition	Eight Street	Resident home	review
Pumping station	To be finished	channel	Dissatisfaction	Prosperous
To	unlicensed	neighbor	display	Shack
Di	Chinese	ceremony	Take back	Shed
Jilin University	Signal lamp	Subsidy	Shop	Branch Office
To the east of	winter	Handsome Township	Dirt	Location
mirror	more than	Bei'an Road	Demolition office	petroleum
For four days.	Keep on record	Pine Road	hotel	paragraph
To	polynomial	dongfeng road	Village head	Adverse
Shopping Mall	Answer	Rain	Qingzhou Road	Administrative department
Bean curd	Fence	At home	Overdue	waterproof
Issued to	rate	Build up	weather	stay
Shaw	Agricultural Expo	transit	A farmer	emperor
Halfway	relationship	Put	normal	Hui
A steel bar	Farming	Out of cell	Material Science	No water
Household register	soil	Pipe replacement	Speed limit	Dollars
Go online	go	Ring	Yu	Management expense
Guangzhou	Prosperous village	quality	Administrative department	cost
Last two years	Think this	rise	register and obtain a residence permit	Complete
The number of	information	Design	Extremely	Underway
Friend	Chong Zhi Hutong	Prompt	committee	Sanitation
Path	Washington	Hotel	Municipal Department	Three way village
stay	At home	emotion	SA	grid
important document	Garden District	hand	Little Captain	simple
Remain	buckle	Regulations	green	East Shuangyang Street
The four district	A	Each	Fei	Yue
backfill	among	slow	Ten	privately
Check	camp	Parent	Seven	Installation fee
Need handle	rod	Every month	Soviet	register and obtain a residence permit
which	Something the matter	network	within four walls	meat
Two	Detachment	remember	winter	frequency
Interpol Brigade	Transfer	Immediately	ancient	Whistle
voucher	macro	Three	remember	Need handle
square metre	post	Field	Happiness	display
Heshun	dust	bring	ensure	degree
Wealth	East wind	market	Fire prevention	South St
Rights	whole	triangle	deliberately	hot water
Locomotive Works	respect	hair	Changchun City	Winter jasmine
The smell of smoke	brother	program	East Road	phenanthrene
Opposite door	In doing	Stand	Check	Pipe replacement
Raise	Peninsula	Yan	Songyuan District	Adjustable pressure
be known as	give	factory	Changchun Railway Station	agricultural university
It	level	Jingan Road	West Rd	Green belt
Have a car	Reserve	Maple	peace	Taking
decorate	public sanitation fee	benefit	Built in	Villa
Waste	Chongqing Hutong	Area	A street	Manhole
From	Noise	On the ground	Closed	The sea
Deliberately	There was no bolt	public sanitation fee	sell to	The people's livelihood
load	nail	Supermarket	Xiangyang	Heshun Street
Guiyang	Happiness	A	Forward	Don't want to
passenger station	This place	but	Credit cooperative	continent
Accidentally	No results	Parked in	rainbow	Monitor
Construction site	city	Heating costs	Sure	Hao
Folk music	paste	Flourishing	Meng	Grain depot
Brother	That's ok	Home	whereabouts unknown	crops
Dismantled	Now already	Overdue	bone	Surrounding environment
Nanhu Village	Village	Solve as soon as possible	Anderson Street	heating
frequency	Enclosing wall	Permit	Ventilation	land
correction	Progress	Agreement	writing	Shirk responsibility
Container	Heshun Street	source	Death	where? at what place?
Small South Street	Lang	times	Traffic jam	Oran
coal mine	water resource	Lang	Assigned	Public Security Department
also called	Before the Spring Festival	civil	Construction schedule	Huatai house
morning	Northeast	South side	pressure	Leave
Firewood	emperor	Chutan	among	statement
Go off work	District	No	Our company	Handwriting
mutually	issue	Elm Street	Qing Lin Lu	microelectronics
Fufeng Road	nearby	Three Shing Road	Zhang	After
Move to	benefit the people	water tank	Signal lamp	West Canton Street
Okay	build	Okay	Electricity fees	slower
Middle road	window	load	Ji Shun Street	Service Department
Riverside	body	broadband	Scooter	The Western Regions
Can't	bear	Liaoning Road	simple	rust
One hundred	Zhao	Trail	Opposite side	wiring
Bill	South Lake Road	open	Public telephone	On the market
blue	Has been	Go through	Conduct	Unfinished
population	He Xin Zhen	Zhenxing Road	midnight	Gas meter
alley	middle school	Four	Gambling	Pit
Reflective	Ask for	deliberately	Open air	Cooker
Unpaid	Relocated households	store	wood	Gas pipeline
Have	Every day	Morning	wide	Demolition
Ageing	cognizance	screen	Shaanxi Road	Line
tap water	By	repair	Sing	Zhongshan
trim	Establishment	Building structure	all	Sports Institute
Life source	Water seepage	whatever	Large building	Deyang
Ambulance	word	valve	Have to	Add to
Please say	Be damaged	sell to	Carried out	Haikou District
god	Boiler burning	A	Vegetables	persuade
together	tile	some	Not bright	Golden cup
Guangde Street	floor	among	Wounded	Agricultural Station
But not	rise	Shop	Europe	Yeah
Business College	Land reclamation	Qingzhou Road	Barking dog	Cheng Zhen
All	accelerate	Not true	sauce	ancient city
field	Prosperity	This case	Architecture	Ledong Village
Drawing	cancel	more than	capital of Jin dynasty	Beihai new house
Source of water	Electricity	Chang	Repair	companion
Hefei Road	Storage	half	Contain	Northland
Zhong	Garage	burning	field	The cause of action
collapse	cold	Bai	time	drought
Need to	Credit cooperative	No result	Lu	Estuary
Medical expenses	pressure	Check	Three	square
noise	Second floor	Opening problem	Yuhang	Bricklaying
In the city	yesterday	discharge	Between	Long Dong Cun
Go after	Land use certificate	Fire prevention	ginger	Rainbow
Two	Foreign	easily	clear	Strong insurance
Lawn	Ze	Nigeria	quality	Confidential
name of a mountain in Hebei Province	The people's livelihood	To be finished	Fumin Street	Driving route
burst	drop	No any	provide	those under one's command
Anderson Street	Mission Hill Street	therefore	Nanyang Road	Will
raise	maintain	Yanshou Street	clean	Outsourcing
wall	retreat	Lover	Pagoda	The ticket
Mr.Wang	register	Changbai highway	public	Taxi Management Office
More than and 10 years	who	Hear nothing of	Own	theory
elevated	Pumping	Grain Direct Subsidy	School	Open
scale	DANGER	Nine	Door	Don't play
Move back to	Take an exam	North side	Yinma River	Make impertinent remarks
head	Chauffeured car	middle school	iron	Time
Pangu	Lost	Our company	forever	Taxi
Arrive	Sign	Outlaw	ice	Price
The police	Tables and chairs	Ventilation	country	humanity
freeze	of frequent occurrence	Now already	public sanitation fee	Photoelectricity
Weekend	Private access	Prior	Tracy	Machine
Annual	brush	Water valve	Chong's	Exam
dirty	Quit	Be engaged in	Water	stop
Bridge	learn	Appearance	Secondary	The line
cadre	Resident water	Spring	Zhujianglu Road	Enter oneself for an examination
industry	Horse	Has been	Tientsin Road	Leave
do	Reflect people and	Continued	Suzhou	Back row
Incapacity	Service Centre	go	Intensity	Answer
Ji	hand	Four seasons	Period	Transform
adverse effect	Wells	Shunda	Testing	Splash
vehicular traffic	income	Slow stage	Seat	Give back
Damaged	floor	concentric	Albert	To refund a ticket
a surname	query	benefit the people	New homes	maintain
Youth	Snow	station	Australia	West Chaoyang Road
Min Kang Lu	Solve as soon as possible	Should not	earthquake	start shipping
Yingchun Road	Peasant workers wages	Case	look after	Opening
Happy Street	Three	immediately	No results	Shopping Mall
With the erhu	purple	Seat	Discontinuity	mining area
melt	Exceed the standard	core	Fu Min Xiao Qu	normal school
But in	Slow stage	rainbow	Become yellow	Help
Investigate	Survey results	Cheng Xi Xiang	through	field
No results	allow	South Gate	Arrears of wages	The seven floor
Effect	Go to school	School	Sui Road	Signal communication
As soon as	Sample room	Philip	civil	Xikang
Fuyu Road	Diners	ginger	Ki Lung Street	Provincial Hospital
Original	suffer	Affect to	Geng	fourth lunar month
Outside	Bridge	City Planning Bureau	Without reason	Eight factory
First time	Be engaged in	Already	Chutan	xinyi road
police	The owner	Surrounding environment	too	East Coal village
Permit	Warbler	Zhengyang District	Establishment	Cannot but
water tank	East three	Anqing	on the stage	Normalized path
Pearl of the Orient	Gas station	writing	Century Square	Deal with
Lang	Half a	condition	total	Public
Paint	Report	Multiple	very	publish
Private car	What	Workers	Shutdown	Palit
Reconstruction of dilapidated buildings	Change	Do not give	wait for	Quartermaster
Taipei	Obtain employment	muddy	come	Hongqi Garden District
focus	whereabouts unknown	near	Driving	Snow
Driver's license	rent	Tailai District	Water	A gang
Mutually making excuses	pumping station	leak	Berkeley	a four-stringed instrument played with a bow
Ma'am	Store room	Many	Give	The heart
Cosmetology	Enclosure	fast	Opening problem	Flat ground
Entrance	the same place	Township	Disabled	Dry
People hospital	Fenglin	taste	species	Speaking of
Repair	one person	only for	Teng	Abandonment
Seek	Many	sauce	Ding	The name
working attitude	Sino-Japanese	Breed	hold	Long
passenger transport	match	take	compensate for	.
Electricity generation	set	Promise	change	Forward
North Station	Illegal	Forest	Come to know	North two alley
urban	Thick smoke	insufficient	Liberty Garden District	Return
Changchun City	South Gate	Gardens	Summer	Hanging in
Hotpot Restaurant	Current	collective	return	Mediterranean Sea
Huang	muddy	Middle East	Mao	Building
temporary	Lily	Placed in	Yuan	Department of road
Wuzhong	Middle East	section	rise	Zhuo
cut off the supply	street	Happiness	Manhole cover	store
The newly opened	Superior	Mao	Need	Million yuan
however	about	On the road	Building structure	Money
Fight	Come	Team	collective	Home
luggage	Traffic jam	Electricity fees	West Chaoyang Road	Unite
Water conservancy	some	Changchun Mingzhu District	network	dirt road
Years later	Construction personnel	Di	sheep	On Highway
Sewer line	Wei Zi Gou Zhen	Veteran cadre	body	Changxin
Fujin Road	Yingcheng Coal Mine	Front	Supervise	Interview
furniture	Nine Jiao Xiang	North line	information	Tear up
The side of the road	Cheng Zi Jie	find	Measures	Pour in
Similar	Yuan	Three way village	hand over	Yatai Apricot Garden
Fusong Road	Order	Remove	Ring	Yatai Apricot Garden District
Six months ago	hither	Jingwei Road	The people's livelihood	Road charge
Xin	Plant	Independence Street	bubble	very
Storefront	weather	Stop at	equipment	Sophomore
Reasonable charge	old and worn-out	load and unload a ship	For a long time	Spicy
valuation	In disrepair	Estate management	At home	donkey
Be engaged in	Violation	Stink	Motorcycle	Southeast
Chun Jiao Lu	Civil Affairs Department	Same day	Agreement	Arrowroot
Tap	A year	The North Sea	Home	Ventilation
base station	Recruit students	Hygiene	Area 1	Planting
victory	Move	foodstuff	person	Serious illness
smoke	Yueyang Street	Doorway	Veterans	Facing each other
The three District	Do not pay	Chaoyang District	skin	Repair plant
The whole	Still in	ministry	Changchun Mingzhu District	directional
The car	Many years	Excited	place	irrigated area
In the province	Top light	Prosperous village	Loudspeaker box	In the air
files	Pass	temporary	Zebra crossing	Haze
Abandoned pipe	Here	Rock Road	A period	Pagoda
[truncated: 17,159 more rows]
